# Supplementary material for: Characterization of the non-glandular gastric region microbiota in Helicobacter suis-infected versus non-infected pigs identifies a potential role for Fusobacterium gastrosuis in gastric ulceration
Source: Vet Res. 2019 May 24;50:39. doi: 10.1186/s13567-019-0656-9 (PMC6534906; doi:10.1186/s13567-019-0656-9)
Supplement: Supplementary file 18 — Additional file 18. Overview of potential virulence associated genes in F. gastrosuis using DEG, VirulentPred tool, Pfam and literature. [file 13567_2019_656_MOESM18_ESM.xlsx]

## Sheet: DEG genes
Essential genes in F. gastrosuis using DEG - A total of 1048 genes
Sequence number	Locus Tag F. gastrosuis	F. gastrosuis protein	Hmm accession number	Pfam description	Number of DEG homologs	DEG accession number(s)
1	CDW1_00001	Penicillin-binding protein	PF00905.21	Penicillin binding protein transpeptidase domain	4	DEG10340270; DEG10310062; DEG10230032; DEG10080098;
2	CDW1_00002	Penicillin-binding protein	PF00912.21	Transglycosylase	15	DEG10170188; DEG10340270; DEG10050632; DEG10080098; DEG10380182; DEG10450136; DEG10230032; DEG10410234; DEG10370167; DEG10310062; DEG10440098; DEG10250014; DEG10220170; DEG10390098; DEG10410256;
3	CDW1_00004	Dual-specificity RNA methyltransferase RlmN			1	DEG10290284;
4	CDW1_00007	Alanyl-tRNA synthetase	PF07973.13	Threonyl and Alanyl tRNA synthetase second additional domain	29	DEG10470395; DEG10380163; DEG10050295; DEG10340311; DEG10410471; DEG10160188; DEG10360038; DEG10290291; DEG10480184; DEG10200338; DEG10030105; DEG10430168; DEG10010189; DEG10450201; DEG10110153; DEG10170223; DEG10420138; DEG10350227; DEG10370149; DEG10400220; DEG10130175; DEG10320224; DEG10140212; DEG10330190; DEG10210070; DEG10310060; DEG10180418; DEG10020178; DEG10120181;
5	CDW1_00008	Biotin synthase			5	DEG10030230; DEG10250317; DEG10400114; DEG10050367; DEG10130251;
6	CDW1_00009	Biotin synthase			3	DEG10030230; DEG10130251; DEG10250317;
7	CDW1_00010	Biotin synthase	PF06968.12	Biotin and Thiamin Synthesis associated domain	2	DEG10130251; DEG10250317;
8	CDW1_00013	Adenosylmethionine-8-amino-7-oxononanoate aminotransferase	PF00202.20	Aminotransferase class-III	31	DEG10100067; DEG10250347; DEG10430294; DEG10330030; DEG10450040; DEG10400011; DEG10350454; DEG10460411; DEG10480029; DEG10130169; DEG10250103; DEG10180034; DEG10400174; DEG10160029; DEG10470029; DEG10280148; DEG10100283; DEG10250313; DEG10360170; DEG10290122; DEG10240171; DEG10350328; DEG10400245; DEG10280191; DEG10410547; DEG10020011; DEG10270094; DEG10050560; DEG10190024; DEG10130133; DEG101201…
9	CDW1_00014	DNA polymerase III subunit beta	PF02767.15	DNA polymerase III beta subunit, central domain	28	DEG10170002; DEG10060001; DEG10420002; DEG10270002; DEG10380001; DEG10050350; DEG10120002; DEG10410002; DEG10200029; DEG10350002; DEG10130001; DEG10320308; DEG10250002; DEG10460002; DEG10210002; DEG10290005; DEG10240352; DEG10330280; DEG10480274; DEG10230072; DEG10080082; DEG10160276; DEG10010002; DEG10340327; DEG10370002; DEG10360002; DEG10280290; DEG10190254;
10	CDW1_00015	Spermidine/putrescine-binding periplasmic protein precursor	PF13416.5	Bacterial extracellular solute-binding protein	2	DEG10180187; DEG10050163;
11	CDW1_00016	Putative ribosomal N-acetyltransferase YdaF	PF13302.6	Acetyltransferase (GNAT) domain	1	DEG10030610;
12	CDW1_00019	Homoserine kinase	PF01636.22	Phosphotransferase enzyme family	1	DEG10410499;
13	CDW1_00020	Major cardiolipin synthase ClsA	PF13091.5	PLD-like domain	4	DEG10470058; DEG10080029; DEG10140256; DEG10380143;
14	CDW1_00023	GTP pyrophosphokinase	PF04607.16	Region found in RelA / SpoT proteins	2	DEG10070060; DEG10470389;
15	CDW1_00024	KipI antagonist	PF02626.14	Carboxyltransferase domain, subdomain A and B	1	DEG10470255;
16	CDW1_00025	Kinase A inhibitor	PF02682.15	Carboxyltransferase domain, subdomain C and D	2	DEG10470256; DEG10050635;
17	CDW1_00026	Manganese transport protein MntH	PF01566.17	Natural resistance-associated macrophage protein	2	DEG10020098; DEG10050634;
18	CDW1_00032	Galactose/methyl galactoside import ATP-binding protein MglA	PF00005.26	ABC transporter	100	DEG10340077; DEG10330295; DEG10180114; DEG10280312; DEG10020083; DEG10350028; DEG10050540; DEG10220139; DEG10400139; DEG10470106; DEG10120209; DEG10350194; DEG10150123; DEG10180246; DEG10300009; DEG10050262; DEG10180475; DEG10050060; DEG10400349; DEG10470406; DEG10330135; DEG10350332; DEG10370038; DEG10370226; DEG10370225; DEG10340219; DEG10320297; DEG10110057; DEG10200440; DEG10480083; DEG102400…
19	CDW1_00033	D-galactose-binding periplasmic protein precursor	PF13407.5	Periplasmic binding protein domain	2	DEG10180343; DEG10110127;
20	CDW1_00034	Glucokinase	PF00480.19	ROK family	1	DEG10050084;
21	CDW1_00037	Aminopeptidase	PF00557.23	Metallopeptidase family M24	4	DEG10270364; DEG10060264; DEG10270471; DEG10140184;
22	CDW1_00038	Glutamine--fructose-6-phosphate aminotransferase	PF01380.21	SIS domain	40	DEG10100542; DEG10420167; DEG10150333; DEG10370138; DEG10120122; DEG10440094; DEG10250670; DEG10020242; DEG10180545; DEG10200027; DEG10290391; DEG10250431; DEG10190260; DEG10460069; DEG10070011; DEG10450189; DEG10070113; DEG10170302; DEG10430453; DEG10480279; DEG10240015; DEG10280494; DEG10130187; DEG10410280; DEG10430454; DEG10380152; DEG10100345; DEG10010067; DEG10360327; DEG10210196; DEG102501…
23	CDW1_00039	dTDP-4-dehydrorhamnose reductase	PF04321.16	RmlD substrate binding domain	11	DEG10420235; DEG10270585; DEG10380093; DEG10220104; DEG10390058; DEG10250649; DEG10340176; DEG10360309; DEG10470111; DEG10370092; DEG10260044;
24	CDW1_00043	Poly-beta-1,6-N-acetyl-D-glucosamine N-deacetylase precursor	PF01522.20	Polysaccharide deacetylase	1	DEG10440128;
25	CDW1_00044	UDP-glucose 4-epimerase	PF16363.4	GDP-mannose 4,6 dehydratase	34	DEG10320182; DEG10320181; DEG10150056; DEG10380123; DEG10330290; DEG10230103; DEG10160286; DEG10270638; DEG10350314; DEG10250680; DEG10070219; DEG10050317; DEG10480265; DEG10260045; DEG10420192; DEG10100550; DEG10360184; DEG10360308; DEG10250709; DEG10220105; DEG10420291; DEG10200179; DEG10400080; DEG10070200; DEG10310150; DEG10270608; DEG10440005; DEG10200329; DEG10390138; DEG10060094; DEG101005…
26	CDW1_00045	N-acetylgalactosamine-N,N'-diacetylbacillosaminyl-diphospho-undecaprenol 4-alpha-N-acetylgalactosaminyltransferase	PF00534.19	Glycosyl transferases group 1	6	DEG10050620; DEG10430020; DEG10200380; DEG10260080; DEG10110197; DEG10220265;
27	CDW1_00046	Lipopolysaccharide core heptosyltransferase RfaQ	PF01075.16	Glycosyltransferase family 9 (heptosyltransferase)	2	DEG10190245; DEG10080047;
28	CDW1_00047	Endoribonuclease YbeY	PF02130.16	Uncharacterized protein family UPF0054	25	DEG10030199; DEG10340019; DEG10170211; DEG10160146; DEG10480072; DEG10150070; DEG10230186; DEG10350044; DEG10180116; DEG10290107; DEG10070052; DEG10460025; DEG10360171; DEG10400106; DEG10430374; DEG10310013; DEG10130405; DEG10330149; DEG10120241; DEG10050002; DEG10200014; DEG10380057; DEG10220296; DEG10370060; DEG10420242;
29	CDW1_00048	UDP-galactopyranose mutase	PF03275.12	UDP-galactopyranose mutase	4	DEG10200068; DEG10060110; DEG10250750; DEG10270669;
30	CDW1_00051	Putative ATP-dependent helicase DinG	PF13307.5	Helicase C-terminal domain	1	DEG10050133;
31	CDW1_00053	Prolipoprotein diacylglyceryl transferase	PF01790.17	Prolipoprotein diacylglyceryl transferase	21	DEG10220176; DEG10120279; DEG10100270; DEG10130089; DEG10320230; DEG10240069; DEG10160196; DEG10460386; DEG10270309; DEG10430086; DEG10050325; DEG10250332; DEG10410509; DEG10360013; DEG10030142; DEG10330199; DEG10290126; DEG10280140; DEG10180429; DEG10190168; DEG10200081;
32	CDW1_00054	Putative ABC transporter ATP-binding protein YheS	PF00005.26	ABC transporter	100	DEG10430308; DEG10340077; DEG10340219; DEG10050394; DEG10050464; DEG10350028; DEG10350153; DEG10250334; DEG10130324; DEG10300045; DEG10130277; DEG10280318; DEG10150123; DEG10360106; DEG10470501; DEG10470406; DEG10330135; DEG10290200; DEG10350332; DEG10250613; DEG10270176; DEG10470244; DEG10370038; DEG10370225; DEG10210103; DEG10440138; DEG10020061; DEG10110057; DEG10070110; DEG10200440; DEG102501…
33	CDW1_00055	Putative 3-hydroxybutyryl-CoA dehydrogenase	PF02737.17	3-hydroxyacyl-CoA dehydrogenase, NAD binding domain	4	DEG10470446; DEG10300050; DEG10470487; DEG10100301;
34	CDW1_00056	Putative enoyl-CoA hydratase echA8	PF00378.19	Enoyl-CoA hydratase/isomerase	19	DEG10250604; DEG10010222; DEG10470203; DEG10050337; DEG10380201; DEG10400160; DEG10470429; DEG10460168; DEG10020087; DEG10100096; DEG10250111; DEG10420079; DEG10430368; DEG10270101; DEG10470446; DEG10300050; DEG10430196; DEG10280109; DEG10370191;
35	CDW1_00057	Calcium-transporting ATPase 1	PF00122.19	E1-E2 ATPase	16	DEG10410004; DEG10060053; DEG10470071; DEG10370074; DEG10100056; DEG10470042; DEG10380073; DEG10080136; DEG10340507; DEG10350458; DEG10070188; DEG10020292; DEG10140053; DEG10420112; DEG10270025; DEG10260074;
36	CDW1_00058	NADH-dependent butanol dehydrogenase A	PF00465.18	Iron-containing alcohol dehydrogenase	2	DEG10070237; DEG10110101;
37	CDW1_00060	GTPase Der	PF01926.22	50S ribosome-binding GTPase	86	DEG10200195; DEG10430299; DEG10460324; DEG10480164; DEG10310082; DEG10240278; DEG10160061; DEG10450087; DEG10020161; DEG10320198; DEG10400026; DEG10010162; DEG10480173; DEG10120110; DEG10260085; DEG10100299; DEG10320205; DEG10370129; DEG10210117; DEG10370045; DEG10190143; DEG10200205; DEG10170152; DEG10190149; DEG10330054; DEG10410374; DEG10390005; DEG10100373; DEG10280349; DEG10060268; DEG100702…
38	CDW1_00061	Branched-chain amino acid transport system 2 carrier protein	PF05525.12	Branched-chain amino acid transport protein	1	DEG10470064;
39	CDW1_00063	Cytosol non-specific dipeptidase	PF01546.27	Peptidase family M20/M25/M40	3	DEG10220033; DEG10050223; DEG10390014;
40	CDW1_00064	Putative formate transporter 1	PF01226.16	Formate/nitrite transporter	1	DEG10050083;
41	CDW1_00067	Glucosamine-6-phosphate deaminase	PF01182.19	Glucosamine-6-phosphate isomerases/6-phosphogluconolactonase	2	DEG10220174; DEG10050068;
42	CDW1_00069	Putative lipoprotein YiaD precursor	PF00691.19	OmpA family	10	DEG10260013; DEG10450319; DEG10410550; DEG10410197; DEG10030351; DEG10350322; DEG10200392; DEG10460105; DEG10270161; DEG10440124;
43	CDW1_00070	Aromatic-amino-acid aminotransferase	PF00155.20	Aminotransferase class I and II	3	DEG10050584; DEG10180581; DEG10340198;
44	CDW1_00071	Glycerol-3-phosphate responsive antiterminator	PF04309.11	Glycerol-3-phosphate responsive antiterminator	2	DEG10020143; DEG10470049;
45	CDW1_00072	DNA-binding protein HU 1	PF00216.20	Bacterial DNA-binding protein	15	DEG10050470; DEG10410353; DEG10310117; DEG10070062; DEG10170193; DEG10400579; DEG10280226; DEG10010160; DEG10250582; DEG10100477; DEG10210064; DEG10030251; DEG10420107; DEG10080144; DEG10440047;
46	CDW1_00073	Hypothetical protein	PF00009.26	Elongation factor Tu GTP binding domain	100	DEG10150286; DEG10020086; DEG10210198; DEG10400507; DEG10350413; DEG10180508; DEG10180509; DEG10340483; DEG10450009; DEG10110170; DEG10470347; DEG10420279; DEG10340049; DEG10120051; DEG10120365; DEG10360266; DEG10350405; DEG10350406; DEG10180471; DEG10400223; DEG10340492; DEG10250133; DEG10250132; DEG10020174; DEG10020137; DEG10400224; DEG10230160; DEG10410411; DEG10110190; DEG10280185; DEG101602…
47	CDW1_00074	tRNA pseudouridine synthase B	PF01509.17	TruB family pseudouridylate synthase (N terminal domain)	2	DEG10340009; DEG10050460;
48	CDW1_00076	Malate-2H(+)/Na(+)-lactate antiporter	PF03553.13	Na+/H+ antiporter family	3	DEG10470161; DEG10110088; DEG10050402;
49	CDW1_00079	Endonuclease MutS2	PF00488.20	MutS domain V	3	DEG10020103; DEG10110156; DEG10050235;
50	CDW1_00081	L-lysine 2,3-aminomutase	PF12544.7	Lysine-2,3-aminomutase	2	DEG10050119; DEG10430287;
51	CDW1_00084	Arginine exporter protein ArgO	PF01810.17	LysE type translocator	4	DEG10290266; DEG10230090; DEG10340174; DEG10180435;
52	CDW1_00086	HIT-like protein	PF01230.22	HIT domain	2	DEG10060106; DEG10140005;
53	CDW1_00087	Ribose-5-phosphate isomerase B	PF02502.17	Ribose/Galactose Isomerase	7	DEG10020246; DEG10220363; DEG10060327; DEG10280130; DEG10080091; DEG10250485; DEG10140248;
54	CDW1_00088	FKBP-type peptidyl-prolyl cis-trans isomerase SlyD	PF00254.27	FKBP-type peptidyl-prolyl cis-trans isomerase	4	DEG10180514; DEG10030148; DEG10310010; DEG10150269;
55	CDW1_00091	30S ribosomal protein S20	PF01649.17	Ribosomal protein S20	20	DEG10340056; DEG10410552; DEG10200004; DEG10100385; DEG10150273; DEG10080009; DEG10290309; DEG10320003; DEG10400391; DEG10180004; DEG10120017; DEG10140254; DEG10020175; DEG10010184; DEG10310208; DEG10280535; DEG10240055; DEG10130204; DEG10030144; DEG10460412;
56	CDW1_00093	50S ribosomal protein L19	PF01245.19	Ribosomal protein L19	25	DEG10050095; DEG10100463; DEG10060360; DEG10450286; DEG10180403; DEG10320213; DEG10210125; DEG10240192; DEG10020127; DEG10410063; DEG10160179; DEG10330181; DEG10190155; DEG10130446; DEG10430410; DEG10010126; DEG10400660; DEG10480177; DEG10420117; DEG10280270; DEG10200031; DEG10030113; DEG10140172; DEG10290137; DEG10170151;
57	CDW1_00094	Proline--tRNA ligase	PF04073.14	Aminoacyl-tRNA editing domain	3	DEG10420288; DEG10210193; DEG10150221;
58	CDW1_00096	NH(3)-dependent NAD(+) synthetase	PF02540.16	NAD synthase	31	DEG10220285; DEG10130350; DEG10310106; DEG10230005; DEG10020221; DEG10350068; DEG10380183; DEG10410240; DEG10430147; DEG10180294; DEG10200449; DEG10210165; DEG10240075; DEG10060315; DEG10160092; DEG10290189; DEG10390169; DEG10480131; DEG10400025; DEG10420074; DEG10010068; DEG10190122; DEG10340344; DEG10030587; DEG10330094; DEG10140251; DEG10320125; DEG10170279; DEG10460037; DEG10360281; DEG103701…
59	CDW1_00097	Ribosome biogenesis GTPase A	PF01926.22	50S ribosome-binding GTPase	25	DEG10130096; DEG10170218; DEG10460324; DEG10430090; DEG10020128; DEG10240278; DEG10220019; DEG10420177; DEG10010182; DEG10060358; DEG10010127; DEG10400281; DEG10290279; DEG10390005; DEG10120260; DEG10380139; DEG10060007; DEG10370129; DEG10070063; DEG10410374; DEG10210117; DEG10200205; DEG10030690; DEG10170152; DEG10140116;
60	CDW1_00098	Ribosomal RNA small subunit methyltransferase I	PF00590.19	Tetrapyrrole (Corrin/Porphyrin) Methylases	4	DEG10190180; DEG10300079; DEG10050604; DEG10020030;
61	CDW1_00099	Putative CtpA-like serine protease	PF03572.17	Peptidase family S41	6	DEG10400602; DEG10400141; DEG10410042; DEG10450294; DEG10430043; DEG10110109;
62	CDW1_00100	Hemolysin A	PF01728.18	FtsJ-like methyltransferase	2	DEG10080196; DEG10470372;
63	CDW1_00102	1-deoxy-D-xylulose-5-phosphate synthase	PF13292.5	1-deoxy-D-xylulose-5-phosphate synthase	32	DEG10160166; DEG10430405; DEG10050524; DEG10240365; DEG10480056; DEG10220460; DEG10450067; DEG10100424; DEG10400115; DEG10010170; DEG10320057; DEG10410175; DEG10330169; DEG10010146; DEG10110031; DEG10190052; DEG10130437; DEG10290144; DEG10250522; DEG10120207; DEG10030185; DEG10150062; DEG10390280; DEG10280198; DEG10340128; DEG10360181; DEG10230281; DEG10180080; DEG10140193; DEG10270486; DEG104603…
64	CDW1_00103	RNA-binding protein YhbY	PF01985.20	CRS1 / YhbY (CRM) domain	2	DEG10070098; DEG10010187;
65	CDW1_00104	Ribonuclease J 1	PF07521.11	Zn-dependent metallo-hydrolase RNA specificity domain	21	DEG10370117; DEG10020140; DEG10060343; DEG10070034; DEG10420191; DEG10170169; DEG10370203; DEG10380214; DEG10400460; DEG10380124; DEG10470329; DEG10060111; DEG10020093; DEG10470350; DEG10170110; DEG10420276; DEG10210042; DEG10070004; DEG10140275; DEG10140276; DEG10010095;
66	CDW1_00105	Stage V sporulation protein D	PF00905.21	Penicillin binding protein transpeptidase domain	54	DEG10330155; DEG10130459; DEG10030196; DEG10420067; DEG10070129; DEG10480013; DEG10310081; DEG10050014; DEG10340446; DEG10400156; DEG10210169; DEG10180015; DEG10240104; DEG10370173; DEG10270380; DEG10230245; DEG10380187; DEG10470341; DEG10320012; DEG10290100; DEG10250413; DEG10170126; DEG10360177; DEG10480066; DEG10340065; DEG10160152; DEG10200189; DEG10290370; DEG10350465; DEG10410445; DEG100101…
67	CDW1_00108	Threonylcarbamoyladenosine tRNA methylthiotransferase MtaB	PF00919.19	Uncharacterized protein family UPF0004	8	DEG10340398; DEG10230115; DEG10180135; DEG10310048; DEG10220461; DEG10430235; DEG10080042; DEG10310129;
68	CDW1_00110	HTH-type transcriptional regulator IscR	PF02082.19	Transcriptional regulator	2	DEG10240211; DEG10430206;
69	CDW1_00111	Holliday junction ATP-dependent DNA helicase RuvB	PF05496.11	Holliday junction DNA helicase ruvB N-terminus	13	DEG10170233; DEG10410192; DEG10160083; DEG10350353; DEG10250510; DEG10340021; DEG10330085; DEG10210007; DEG10070009; DEG10080186; DEG10110113; DEG10300027; DEG10220302;
70	CDW1_00112	Hypothetical protein	PF04286.11	Protein of unknown function (DUF445)	1	DEG10130161;
71	CDW1_00114	Ribonucleoside-diphosphate reductase 1 subunit alpha	PF02867.14	Ribonucleotide reductase, barrel domain	29	DEG10330076; DEG10430116; DEG10120230; DEG10240126; DEG10270556; DEG10420140; DEG10150228; DEG10280200; DEG10180353; DEG10190133; DEG10050607; DEG10070171; DEG10030257; DEG10020062; DEG10100498; DEG10480152; DEG10200423; DEG10010144; DEG10360052; DEG10130119; DEG10290230; DEG10160073; DEG10250609; DEG10350368; DEG10060196; DEG10270107; DEG10210072; DEG10460018; DEG10170065;
72	CDW1_00115	Ribonucleoside-diphosphate reductase subunit beta	PF00268.20	Ribonucleotide reductase, small chain	25	DEG10430115; DEG10330075; DEG10120231; DEG10240127; DEG10270555; DEG10150229; DEG10190134; DEG10180354; DEG10050608; DEG10480153; DEG10030256; DEG10360051; DEG10460008; DEG10100497; DEG10290231; DEG10350367; DEG10310022; DEG10420139; DEG10010145; DEG10130118; DEG10160072; DEG10060194; DEG10250608; DEG10210071; DEG10170066;
73	CDW1_00116	LOG family protein ORF6 in fasciation locus	PF03641.13	Possible lysine decarboxylase	2	DEG10340013; DEG10340025;
74	CDW1_00118	Oligopeptide transport ATP-binding protein OppF	PF00005.26	ABC transporter	100	DEG10030734; DEG10340077; DEG10330114; DEG10060061; DEG10060062; DEG10100381; DEG10050394; DEG10020083; DEG10270222; DEG10250225; DEG10080054; DEG10470106; DEG10130324; DEG10330295; DEG10150123; DEG10180246; DEG10300009; DEG10050262; DEG10260086; DEG10100446; DEG10360106; DEG10050060; DEG10400349; DEG10190094; DEG10470406; DEG10290200; DEG10250613; DEG10270176; DEG10370038; DEG10370226; DEG103702…
75	CDW1_00119	Oligopeptide transport ATP-binding protein OppD	PF00005.26	ABC transporter	100	DEG10030734; DEG10340077; DEG10330114; DEG10060061; DEG10060062; DEG10100381; DEG10050394; DEG10020083; DEG10270222; DEG10250225; DEG10080054; DEG10470106; DEG10130324; DEG10140159; DEG10380238; DEG10330295; DEG10150123; DEG10180246; DEG10050262; DEG10260086; DEG10450127; DEG10360106; DEG10050060; DEG10400349; DEG10320118; DEG10410336; DEG10030320; DEG10290200; DEG10060049; DEG10270176; DEG103700…
76	CDW1_00120	Glutathione transport system permease protein GsiD	PF00528.21	Binding-protein-dependent transport system inner membrane component	14	DEG10470075; DEG10080053; DEG10060060; DEG10280127; DEG10270644; DEG10180348; DEG10180255; DEG10450346; DEG10450347; DEG10070104; DEG10140105; DEG10180213; DEG10470105; DEG10410149;
77	CDW1_00121	Glutathione transport system permease protein GsiC	PF00528.21	Binding-protein-dependent transport system inner membrane component	7	DEG10470017; DEG10060059; DEG10140154; DEG10270644; DEG10450346; DEG10140104; DEG10250714;
78	CDW1_00122	Glutathione-binding protein GsiB precursor	PF00496.21	Bacterial extracellular solute-binding proteins, family 5 Middle	9	DEG10470296; DEG10470297; DEG10080052; DEG10270645; DEG10450345; DEG10470239; DEG10030704; DEG10110050; DEG10100579;
79	CDW1_00124	Putative hydrolase YxeP	PF01546.27	Peptidase family M20/M25/M40	3	DEG10350429; DEG10470032; DEG10010094;
80	CDW1_00126	30S ribosomal protein S15	PF00312.21	Ribosomal protein S15	22	DEG10010138; DEG10150285; DEG10450008; DEG10060344; DEG10220366; DEG10330223; DEG10160220; DEG10200008; DEG10140125; DEG10130070; DEG10050538; DEG10170168; DEG10420057; DEG10080177; DEG10120152; DEG10340521; DEG10180470; DEG10240083; DEG10410108; DEG10290115; DEG10430073; DEG10030137;
81	CDW1_00127	ATP-dependent zinc metalloprotease FtsH 3	PF01434.17	Peptidase family M41	35	DEG10430322; DEG10190184; DEG10470010; DEG10400074; DEG10080192; DEG10390002; DEG10120163; DEG10420007; DEG10200390; DEG10380004; DEG10360272; DEG10330229; DEG10250396; DEG10140307; DEG10410199; DEG10160226; DEG10100569; DEG10110173; DEG10290109; DEG10240299; DEG10340120; DEG10130342; DEG10350095; DEG10480215; DEG10350460; DEG10250704; DEG10400244; DEG10370004; DEG10220007; DEG10230277; DEG102804…
82	CDW1_00129	tRNA(Ile)-lysidine synthase	PF01171.19	PP-loop family	33	DEG10060066; DEG10220438; DEG10030433; DEG10010016; DEG10420005; DEG10380003; DEG10160048; DEG10140308; DEG10410198; DEG10230081; DEG10360135; DEG10210005; DEG10310193; DEG10330049; DEG10180053; DEG10130378; DEG10390263; DEG10290165; DEG10400286; DEG10170031; DEG10470009; DEG10480047; DEG10150106; DEG10370003; DEG10120282; DEG10320047; DEG10190043; DEG10340189; DEG10240224; DEG10430107; DEG100200…
83	CDW1_00130	Putative aminodeoxychorismate lyase	PF02618.15	YceG-like family	5	DEG10220077; DEG10080094; DEG10410367; DEG10250500; DEG10290246;
84	CDW1_00131	DEAD-box ATP-dependent RNA helicase CshA	PF00270.28	DEAD/DEAH box helicase	18	DEG10470137; DEG10250631; DEG10050245; DEG10300046; DEG10030139; DEG10270219; DEG10070145; DEG10380185; DEG10420069; DEG10450197; DEG10030572; DEG10260063; DEG10270573; DEG10050321; DEG10060249; DEG10370171; DEG10020228; DEG10060345;
85	CDW1_00133	Cytosol aminopeptidase	PF00883.20	Cytosol aminopeptidase family, catalytic domain	3	DEG10050625; DEG10060322; DEG10140290;
86	CDW1_00135	Low molecular weight protein-tyrosine-phosphatase YfkJ	PF01451.20	Low molecular weight phosphotyrosine protein phosphatase	2	DEG10150128; DEG10290197;
87	CDW1_00136	Multidrug resistance protein MdtK	PF01554.17	MatE	5	DEG10470107; DEG10470162; DEG10050580; DEG10470151; DEG10470129;
88	CDW1_00137	Multidrug-efflux transporter 1 regulator	PF13411.5	MerR HTH family regulatory protein	1	DEG10030034;
89	CDW1_00138	Glutathione-binding protein GsiB precursor	PF00496.21	Bacterial extracellular solute-binding proteins, family 5 Middle	9	DEG10470296; DEG10470297; DEG10080052; DEG10270645; DEG10450345; DEG10470239; DEG10030704; DEG10110050; DEG10100579;
90	CDW1_00140	Swarming motility protein SwrC	PF00873.18	AcrB/AcrD/AcrF family	11	DEG10350198; DEG10260003; DEG10220367; DEG10390219; DEG10240285; DEG10480311; DEG10110035; DEG10450169; DEG10470502; DEG10300033; DEG10410473;
91	CDW1_00141	Cobalt-zinc-cadmium resistance protein CzcB	PF16576.4	Barrel-sandwich domain of CusB or HlyD membrane-fusion	2	DEG10350456; DEG10290277;
92	CDW1_00142	Outer membrane channel protein	PF02321.17	Outer membrane efflux protein	1	DEG10260061;
93	CDW1_00144	NADH oxidase	PF00724.19	NADH:flavin oxidoreductase / NADH oxidase family	3	DEG10260062; DEG10350438; DEG10470303;
94	CDW1_00145	Long-chain-fatty-acid--CoA ligase	PF00501.27	AMP-binding enzyme	24	DEG10010221; DEG10270459; DEG10270029; DEG10120391; DEG10020206; DEG10470206; DEG10180357; DEG10060181; DEG10470084; DEG10400373; DEG10170090; DEG10270386; DEG10250023; DEG10470515; DEG10470127; DEG10280257; DEG10250420; DEG10470216; DEG10470214; DEG10470215; DEG10310064; DEG10350486; DEG10350485; DEG10100337;
95	CDW1_00146	Long-chain-fatty-acid--CoA ligase FadD15	PF00501.27	AMP-binding enzyme	43	DEG10010221; DEG10100047; DEG10050091; DEG10100600; DEG10270431; DEG10270029; DEG10410539; DEG10020206; DEG10470206; DEG10270672; DEG10180357; DEG10470084; DEG10170090; DEG10270386; DEG10250023; DEG10100337; DEG10100075; DEG10470515; DEG10470127; DEG10100175; DEG10470417; DEG10270427; DEG10270185; DEG10250072; DEG10400264; DEG10270071; DEG10280257; DEG10250744; DEG10270100; DEG10250420; DEG104702…
96	CDW1_00148	Response regulator MprA	PF00486.27	Transcriptional regulatory protein, C terminal	49	DEG10100160; DEG10170009; DEG10380148; DEG10460050; DEG10200470; DEG10340401; DEG10380065; DEG10010263; DEG10350236; DEG10420126; DEG10280376; DEG10030155; DEG10410514; DEG10410071; DEG10300096; DEG10400471; DEG10250167; DEG10250148; DEG10270578; DEG10280043; DEG10210141; DEG10200371; DEG10200364; DEG10470455; DEG10130462; DEG10450260; DEG10460124; DEG10230052; DEG10050626; DEG10230116; DEG104003…
97	CDW1_00149	tRNA 2-thiocytidine biosynthesis protein TtcA	PF01171.19	PP-loop family	4	DEG10030284; DEG10210005; DEG10230081; DEG10470009;
98	CDW1_00150	Putative phosphatase YwpJ	PF08282.11	haloacid dehalogenase-like hydrolase	3	DEG10020241; DEG10060221; DEG10440054;
99	CDW1_00151	Putative phosphatase YwpJ	PF08282.11	haloacid dehalogenase-like hydrolase	6	DEG10020241; DEG10140085; DEG10140208; DEG10060221; DEG10180129; DEG10140113;
100	CDW1_00152	Thiosulfate sulfurtransferase PspE precursor	PF00581.19	Rhodanese-like domain	4	DEG10250628; DEG10180227; DEG10220099; DEG10270572;
101	CDW1_00153	3-dehydroquinate synthase	PF01761.19	3-dehydroquinate synthase	17	DEG10310035; DEG10470140; DEG10130454; DEG10130380; DEG10300098; DEG10280002; DEG10450315; DEG10430416; DEG10400142; DEG10100159; DEG10410123; DEG10250498; DEG10310131; DEG10450047; DEG10100410; DEG10050099; DEG10200369;
102	CDW1_00156	Chaperone protein ClpB 1	PF07724.13	AAA domain (Cdc48 subfamily)	14	DEG10100044; DEG10350428; DEG10400172; DEG10250071; DEG10050311; DEG10020040; DEG10110149; DEG10020082; DEG10100561; DEG10020291; DEG10350480; DEG10250696; DEG10400058; DEG10270630;
103	CDW1_00159	Single-stranded-DNA-specific exonuclease RecJ	PF02272.18	DHHA1 domain	2	DEG10200177; DEG10460219;
104	CDW1_00161	mRNA interferase YafQ	PF15738.4	Bacterial toxin of type II toxin-antitoxin system, YafQ	2	DEG10120101; DEG10050237;
105	CDW1_00162	Hypothetical protein	PF02592.14	Putative vitamin uptake transporter	2	DEG10190241; DEG10300002;
106	CDW1_00165	Lipid II flippase FtsW	PF01098.18	Cell cycle protein	53	DEG10240109; DEG10200190; DEG10290365; DEG10330017; DEG10030195; DEG10330156; DEG10230246; DEG10160016; DEG10480018; DEG10010260; DEG10440099; DEG10230208; DEG10290099; DEG10340445; DEG10190013; DEG10070057; DEG10280456; DEG10240005; DEG10470367; DEG10400278; DEG10130041; DEG10370070; DEG10390107; DEG10320017; DEG10100326; DEG10430045; DEG10180018; DEG10360176; DEG10460376; DEG10030480; DEG100700…
107	CDW1_00166	Hypothetical protein	PF05979.11	Bacterial protein of unknown function (DUF896)	1	DEG10420066;
108	CDW1_00167	Asparagine--tRNA ligase	PF00152.19	tRNA synthetases class II (D, K and N)	81	DEG10230041; DEG10290198; DEG10390020; DEG10030264; DEG10120021; DEG10270474; DEG10070142; DEG10420303; DEG10160126; DEG10320231; DEG10170227; DEG10290095; DEG10060109; DEG10160082; DEG10130158; DEG10370220; DEG10010153; DEG10340426; DEG10220240; DEG10180315; DEG10020181; DEG10430352; DEG10110114; DEG10400330; DEG10380068; DEG10140304; DEG10070078; DEG10280009; DEG10350040; DEG10010018; DEG103201…
109	CDW1_00168	Ribonuclease M5	PF13331.5	Domain of unknown function (DUF4093)	2	DEG10060044; DEG10070228;
110	CDW1_00169	Cadmium, zinc and cobalt-transporting ATPase	PF00122.19	E1-E2 ATPase	15	DEG10060053; DEG10470071; DEG10410004; DEG10100056; DEG10470042; DEG10380073; DEG10080136; DEG10350458; DEG10070188; DEG10370074; DEG10260074; DEG10140053; DEG10420112; DEG10270025; DEG10020292;
111	CDW1_00171	Hypothetical protein	PF01022.19	Bacterial regulatory protein, arsR family	1	DEG10470423;
112	CDW1_00172	tRNA threonylcarbamoyladenosine biosynthesis protein TsaB	PF00814.24	Glycoprotease family	25	DEG10130190; DEG10380213; DEG10160084; DEG10330086; DEG10230100; DEG10340377; DEG10010074; DEG10120259; DEG10170288; DEG10150091; DEG10420275; DEG10410113; DEG10460026; DEG10360150; DEG10480133; DEG10200015; DEG10180306; DEG10070117; DEG10240228; DEG10320168; DEG10190124; DEG10030387; DEG10130115; DEG10110106; DEG10290242;
113	CDW1_00173	tRNA threonylcarbamoyladenosine biosynthesis protein TsaE	PF02367.16	Threonylcarbamoyl adenosine biosynthesis protein TsaE	16	DEG10340108; DEG10030055; DEG10120082; DEG10220220; DEG10180588; DEG10330346; DEG10320345; DEG10480301; DEG10110222; DEG10190289; DEG10010073; DEG10420091; DEG10170289; DEG10390130; DEG10290075; DEG10160341;
114	CDW1_00174	Bifunctional protein HldE	PF01467.25	Cytidylyltransferase-like	14	DEG10080149; DEG10150304; DEG10160211; DEG10480206; DEG10360292; DEG10170062; DEG10390275; DEG10330214; DEG10400474; DEG10200453; DEG10460221; DEG10220453; DEG10010249; DEG10410482;
115	CDW1_00177	Uracil phosphoribosyltransferase	PF14681.5	Uracil phosphoribosyltransferase	4	DEG10060021; DEG10020233; DEG10400425; DEG10140121;
116	CDW1_00178	50S ribosomal protein L31 type B	PF01197.17	Ribosomal protein L31	13	DEG10240271; DEG10120084; DEG10050257; DEG10010256; DEG10400548; DEG10340354; DEG10080086; DEG10100197; DEG10280069; DEG10440110; DEG10170298; DEG10020237; DEG10420115;
117	CDW1_00179	Adhesin YadA precursor	PF05658.13	Head domain of trimeric autotransporter adhesin	4	DEG10350235; DEG10350450; DEG10350172; DEG10350137;
118	CDW1_00180	Inner membrane protein YohK	PF04172.15	LrgB-like family	1	DEG10050463;
119	CDW1_00181	Antiholin-like protein LrgA	PF03788.13	LrgA family	1	DEG10030403;
120	CDW1_00182	Lysine-tRNA ligase	PF00152.19	tRNA synthetases class II (D, K and N)	78	DEG10230041; DEG10390020; DEG10160082; DEG10230108; DEG10120021; DEG10270474; DEG10070142; DEG10420303; DEG10110221; DEG10150090; DEG10140304; DEG10290095; DEG10060109; DEG10350280; DEG10100563; DEG10010153; DEG10220240; DEG10060092; DEG10010018; DEG10020181; DEG10270631; DEG10110114; DEG10400330; DEG10380068; DEG10380229; DEG10280009; DEG10350040; DEG10320174; DEG10320231; DEG10330084; DEG103302…
121	CDW1_00183	Hypothetical protein			1	DEG10140143;
122	CDW1_00186	Ribosomal RNA large subunit methyltransferase H	PF02590.16	Predicted SPOUT methyltransferase	1	DEG10180110;
123	CDW1_00187	DNA mismatch repair protein MutL	PF08676.10	MutL C terminal dimerisation domain	4	DEG10220321; DEG10430252; DEG10430251; DEG10050030;
124	CDW1_00188	Glutamate racemase 2	PF01177.21	Asp/Glu/Hydantoin racemase	27	DEG10400612; DEG10010201; DEG10270244; DEG10160266; DEG10340092; DEG10230235; DEG10320323; DEG10180565; DEG10480289; DEG10380043; DEG10030020; DEG10020105; DEG10170123; DEG10420252; DEG10150278; DEG10130441; DEG10460086; DEG10120263; DEG10250249; DEG10310212; DEG10330270; DEG10370048; DEG10280419; DEG10070223; DEG10290016; DEG10210156; DEG10190271;
125	CDW1_00190	Hypothetical protein	PF01435.17	Peptidase family M48	5	DEG10250117; DEG10080155; DEG10110056; DEG10430318; DEG10320093;
126	CDW1_00194	Preprotein translocase subunit SecF	PF02355.15	Protein export membrane protein	45	DEG10130097; DEG10170232; DEG10050106; DEG10150077; DEG10270477; DEG10390219; DEG10240149; DEG10470398; DEG10400035; DEG10450169; DEG10130098; DEG10480052; DEG10480051; DEG10310147; DEG10200292; DEG10200291; DEG10220367; DEG10410306; DEG10320051; DEG10320052; DEG10410305; DEG10180073; DEG10180074; DEG10110030; DEG10160171; DEG10430356; DEG10430354; DEG10240150; DEG10290273; DEG10120246; DEG101202…
127	CDW1_00195	Preprotein translocase subunit SecD	PF02355.15	Protein export membrane protein	37	DEG10170232; DEG10270478; DEG10150077; DEG10390219; DEG10470398; DEG10400035; DEG10400036; DEG10480052; DEG10480051; DEG10310147; DEG10200292; DEG10220367; DEG10410306; DEG10320051; DEG10320052; DEG10180073; DEG10180074; DEG10110030; DEG10160171; DEG10430354; DEG10240150; DEG10290273; DEG10120246; DEG10280196; DEG10130098; DEG10190048; DEG10250509; DEG10350349; DEG10190047; DEG10160172; DEG104501…
128	CDW1_00196	Putative Holliday junction resolvase	PF03652.14	Holliday junction resolvase	15	DEG10170221; DEG10340210; DEG10320239; DEG10190172; DEG10420300; DEG10210209; DEG10180442; DEG10160206; DEG10290285; DEG10480199; DEG10330209; DEG10140211; DEG10100414; DEG10240164; DEG10370218;
129	CDW1_00197	Alanine-tRNA ligase	PF01411.18	tRNA synthetases class II (A)	38	DEG10470395; DEG10220278; DEG10380163; DEG10340111; DEG10100415; DEG10050295; DEG10340311; DEG10060236; DEG10410471; DEG10160188; DEG10460121; DEG10360038; DEG10290291; DEG10480184; DEG10200338; DEG10030105; DEG10430168; DEG10010189; DEG10450201; DEG10110153; DEG10170223; DEG10270472; DEG10420138; DEG10350227; DEG10370149; DEG10230270; DEG10400220; DEG10130175; DEG10320224; DEG10140212; DEG102505…
130	CDW1_00198	Lipopolysaccharide export system ATP-binding protein LptB	PF00005.26	ABC transporter	100	DEG10470070; DEG10320118; DEG10340077; DEG10330114; DEG10330295; DEG10180114; DEG10050394; DEG10350028; DEG10220139; DEG10160112; DEG10400139; DEG10470106; DEG10120209; DEG10150123; DEG10180246; DEG10300009; DEG10180475; DEG10450127; DEG10360106; DEG10050060; DEG10070110; DEG10470406; DEG10290200; DEG10060049; DEG10350332; DEG10250613; DEG10270176; DEG10370038; DEG10370226; DEG10370225; DEG104401…
131	CDW1_00200	DNA mismatch repair protein MutS	PF00488.20	MutS domain V	3	DEG10020103; DEG10110156; DEG10050235;
132	CDW1_00203	tRNA-dihydrouridine synthase C	PF01207.16	Dihydrouridine synthase (Dus)	2	DEG10050204; DEG10020009;
133	CDW1_00204	Phosphoenolpyruvate carboxykinase [ATP]	PF01293.19	Phosphoenolpyruvate carboxykinase	1	DEG10410098;
134	CDW1_00205	Hypothetical protein			1	DEG10310155;
135	CDW1_00206	UDP-Glc:alpha-D-GlcNAc-diphosphoundecaprenol beta-1,3-glucosyltransferase WfgD	PF00535.25	Glycosyl transferase family 2	6	DEG10060047; DEG10050618; DEG10050314; DEG10470283; DEG10450333; DEG10450338;
136	CDW1_00207	p-aminobenzoyl-glutamate hydrolase subunit B	PF07687.13	Peptidase dimerisation domain	3	DEG10350429; DEG10470032; DEG10010094;
137	CDW1_00208	Arginine-binding extracellular protein ArtP precursor	PF00497.19	Bacterial extracellular solute-binding proteins, family 3	6	DEG10320150; DEG10250075; DEG10370039; DEG10100049; DEG10370142; DEG10050423;
138	CDW1_00209	Ferrous-iron efflux pump FieF	PF01545.20	Cation efflux family	3	DEG10470397; DEG10470160; DEG10070189;
139	CDW1_00214	Adhesin YadA precursor	PF05658.13	Head domain of trimeric autotransporter adhesin	5	DEG10350235; DEG10350450; DEG10350150; DEG10350172; DEG10350137;
140	CDW1_00218	Putative protease YhbU precursor	PF01136.18	Peptidase family U32	2	DEG10070177; DEG10350288;
141	CDW1_00219	Replicative DNA helicase	PF03796.14	DnaB-like helicase C terminal domain	41	DEG10170008; DEG10420309; DEG10330337; DEG10010264; DEG10050567; DEG10230028; DEG10190283; DEG10400331; DEG10470088; DEG10020007; DEG10370223; DEG10350103; DEG10130289; DEG10290335; DEG10120221; DEG10180580; DEG10030066; DEG10430266; DEG10430265; DEG10390164; DEG10060076; DEG10270016; DEG10200206; DEG10340304; DEG10210214; DEG10380232; DEG10140196; DEG10220277; DEG10240260; DEG10160333; DEG102804…
142	CDW1_00220	50S ribosomal protein L9	PF03948.13	Ribosomal protein L9, C-terminal domain	4	DEG10010265; DEG10020006; DEG10060075; DEG10030065;
143	CDW1_00222	DNA polymerase III subunit tau	PF13177.5	DNA polymerase III, delta subunit	69	DEG10460249; DEG10170021; DEG10160163; DEG10170024; DEG10380161; DEG10030223; DEG10220190; DEG10480098; DEG10060006; DEG10330116; DEG10270640; DEG10420145; DEG10400021; DEG10060340; DEG10430195; DEG10120142; DEG10250711; DEG10480058; DEG10340444; DEG10240273; DEG10380049; DEG10320058; DEG10240256; DEG10140019; DEG10400233; DEG10270651; DEG10210104; DEG10230247; DEG10360058; DEG10190054; DEG100200…
144	CDW1_00223	Nitrogen regulation protein NR(I)	PF00158.25	Sigma-54 interaction domain	9	DEG10030266; DEG10410274; DEG10220041; DEG10470370; DEG10340155; DEG10230304; DEG10450161; DEG10260026; DEG10280038;
145	CDW1_00226	Biopolymer transport protein ExbB	PF01618.15	MotA/TolQ/ExbB proton channel family	15	DEG10410193; DEG10220164; DEG10240402; DEG10080266; DEG10310007; DEG10080285; DEG10450323; DEG10120096; DEG10030354; DEG10080204; DEG10390094; DEG10430084; DEG10200396; DEG10460101; DEG10360044;
146	CDW1_00229	DNA polymerase III subunit beta	PF00712.18	DNA polymerase III beta subunit, N-terminal domain	27	DEG10170002; DEG10060001; DEG10420002; DEG10380001; DEG10050350; DEG10120002; DEG10410002; DEG10200029; DEG10350002; DEG10130001; DEG10320308; DEG10460002; DEG10210002; DEG10290005; DEG10240352; DEG10430002; DEG10330280; DEG10480274; DEG10230072; DEG10080082; DEG10160276; DEG10010002; DEG10340327; DEG10370002; DEG10360002; DEG10280290; DEG10190254;
147	CDW1_00230	Glycerol-3-phosphate acyltransferase	PF02660.14	Glycerol-3-phosphate acyltransferase	18	DEG10420190; DEG10410380; DEG10120248; DEG10170175; DEG10370109; DEG10460197; DEG10350051; DEG10140110; DEG10210124; DEG10060209; DEG10020148; DEG10380115; DEG10050110; DEG10070148; DEG10240053; DEG10400520; DEG10200332; DEG10010147;
148	CDW1_00233	Hypothetical protein	PF01168.19	Alanine racemase, N-terminal domain	4	DEG10070092; DEG10050041; DEG10020111; DEG10080065;
149	CDW1_00234	Oxygen-independent coproporphyrinogen-III oxidase 1	PF04055.20	Radical SAM superfamily	2	DEG10350291; DEG10410087;
150	CDW1_00235	Phosphoglucomutase	PF02878.15	Phosphoglucomutase/phosphomannomutase, alpha/beta/alpha domain I	44	DEG10380128; DEG10380146; DEG10290220; DEG10100543; DEG10160142; DEG10260038; DEG10350334; DEG10120350; DEG10210084; DEG10220246; DEG10250671; DEG10370134; DEG10050251; DEG10160225; DEG10360270; DEG10200026; DEG10400313; DEG10110172; DEG10350097; DEG10430435; DEG10020288; DEG10170303; DEG10330145; DEG10240298; DEG10420178; DEG10450318; DEG10460068; DEG10330228; DEG10050536; DEG10480214; DEG104105…
151	CDW1_00237	Magnesium transport protein CorA	PF01544.17	CorA-like Mg2+ transporter protein	3	DEG10180555; DEG10370199; DEG10420268;
152	CDW1_00238	Phosphoheptose isomerase	PF13580.5	SIS domain	9	DEG10360231; DEG10230018; DEG10160175; DEG10150257; DEG10030432; DEG10330178; DEG10120015; DEG10410484; DEG10480049;
153	CDW1_00239	HTH-type transcriptional activator CmpR	PF03466.19	LysR substrate binding domain	20	DEG10480117; DEG10300110; DEG10130303; DEG10050228; DEG10120227; DEG10350358; DEG10130280; DEG10300103; DEG10050429; DEG10150178; DEG10270415; DEG10470352; DEG10290085; DEG10130120; DEG10360011; DEG10470467; DEG10400496; DEG10050490; DEG10130077; DEG10280135;
154	CDW1_00240	Hypothetical protein	PF05050.11	Methyltransferase FkbM domain	2	DEG10250573; DEG10270528;
155	CDW1_00241	Arginine-tRNA ligase	PF00750.18	tRNA synthetases class I (R)	34	DEG10160081; DEG10230168; DEG10240020; DEG10420302; DEG10460369; DEG10400400; DEG10180318; DEG10120144; DEG10350020; DEG10270225; DEG10380228; DEG10140084; DEG10330083; DEG10320175; DEG10340516; DEG10450184; DEG10100191; DEG10170056; DEG10200407; DEG10060311; DEG10290353; DEG10390034; DEG10480137; DEG10010259; DEG10210210; DEG10360303; DEG10130019; DEG10190126; DEG10220065; DEG10250230; DEG102804…
156	CDW1_00243	Cell division topological specificity factor MinE	PF03776.13	Septum formation topological specificity factor MinE	1	DEG10400231;
157	CDW1_00244	Septum site-determining protein MinD	PF13614.5	AAA domain	17	DEG10200476; DEG10080175; DEG10410076; DEG10270326; DEG10470512; DEG10340116; DEG10260032; DEG10100296; DEG10190099; DEG10440063; DEG10250769; DEG10180197; DEG10270686; DEG10290241; DEG10100612; DEG10250359; DEG10280298;
158	CDW1_00246	Nitronate monooxygenase	PF03060.14	Nitronate monooxygenase	8	DEG10380199; DEG10350289; DEG10080132; DEG10130305; DEG10470126; DEG10070018; DEG10210183; DEG10420082;
159	CDW1_00249	Phosphatidylcholine synthase	PF01066.20	CDP-alcohol phosphatidyltransferase	13	DEG10350076; DEG10230123; DEG10240082; DEG10340105; DEG10130403; DEG10410243; DEG10250084; DEG10300066; DEG10220202; DEG10430371; DEG10280061; DEG10390118; DEG10120095;
160	CDW1_00250	Lipopolysaccharide core heptosyltransferase RfaQ	PF01075.16	Glycosyltransferase family 9 (heptosyltransferase)	2	DEG10260083; DEG10080047;
161	CDW1_00251	Trk system potassium uptake protein TrkG	PF02386.15	Cation transport protein	3	DEG10120086; DEG10050242; DEG10300057;
162	CDW1_00252	Biotin biosynthesis protein BioC	PF08241.11	Methyltransferase domain	2	DEG10080240; DEG10130135;
163	CDW1_00254	8-amino-7-oxononanoate synthase	PF00155.20	Aminotransferase class I and II	11	DEG10280146; DEG10080099; DEG10030688; DEG10280418; DEG10250011; DEG10130134; DEG10400007; DEG10270012; DEG10450267; DEG10280438; DEG10200168;
164	CDW1_00260	Oligopeptide transport ATP-binding protein OppF	PF00005.26	ABC transporter	100	DEG10030734; DEG10330114; DEG10060061; DEG10060062; DEG10100381; DEG10050394; DEG10020083; DEG10270222; DEG10250225; DEG10080054; DEG10470106; DEG10130324; DEG10330295; DEG10150123; DEG10180246; DEG10300009; DEG10050262; DEG10360106; DEG10050060; DEG10400349; DEG10190094; DEG10330135; DEG10290200; DEG10250613; DEG10370038; DEG10370226; DEG10370225; DEG10210103; DEG10200045; DEG10440138; DEG101401…
165	CDW1_00261	Oligopeptide transport ATP-binding protein OppD	PF00005.26	ABC transporter	100	DEG10380238; DEG10470070; DEG10030734; DEG10340077; DEG10330114; DEG10060061; DEG10060062; DEG10180114; DEG10050394; DEG10020083; DEG10350028; DEG10050542; DEG10430192; DEG10270222; DEG10250225; DEG10080054; DEG10470106; DEG10130324; DEG10350194; DEG10180246; DEG10050060; DEG10400349; DEG10190094; DEG10030320; DEG10330135; DEG10290200; DEG10060049; DEG10270176; DEG10370038; DEG10370226; DEG102302…
166	CDW1_00262	Putative D,D-dipeptide-binding periplasmic protein DdpA precursor	PF00496.21	Bacterial extracellular solute-binding proteins, family 5 Middle	7	DEG10470296; DEG10470297; DEG10080052; DEG10450345; DEG10030704; DEG10110050; DEG10470239;
167	CDW1_00263	Glutathione transport system permease protein GsiD	PF00528.21	Binding-protein-dependent transport system inner membrane component	11	DEG10080053; DEG10060060; DEG10270644; DEG10180348; DEG10180255; DEG10450347; DEG10070104; DEG10140105; DEG10180213; DEG10470105; DEG10410149;
168	CDW1_00264	Nickel transport system permease protein NikB	PF00528.21	Binding-protein-dependent transport system inner membrane component	6	DEG10470017; DEG10060059; DEG10140154; DEG10450346; DEG10140104; DEG10250714;
169	CDW1_00265	Multidrug export protein MepA	PF01554.17	MatE	8	DEG10470162; DEG10470151; DEG10470129; DEG10060363; DEG10140292; DEG10470107; DEG10140109; DEG10050580;
170	CDW1_00267	50S ribosomal protein L32	PF01783.22	Ribosomal L32p protein family	6	DEG10060297; DEG10460323; DEG10200223; DEG10010099; DEG10020100; DEG10280386;
171	CDW1_00268	Ribosome-binding ATPase YchF	PF06071.12	Protein of unknown function (DUF933)	37	DEG10470402; DEG10190185; DEG10120388; DEG10170235; DEG10240122; DEG10350373; DEG10210085; DEG10020183; DEG10200048; DEG10160228; DEG10290318; DEG10270446; DEG10440112; DEG10250476; DEG10110174; DEG10280434; DEG10330231; DEG10070058; DEG10060316; DEG10220166; DEG10380157; DEG10420239; DEG10130308; DEG10400248; DEG10450297; DEG10020018; DEG10280250; DEG10180201; DEG10180473; DEG10410037; DEG101003…
172	CDW1_00274	8-oxo-dGTP diphosphatase	PF00293.27	NUDIX domain	1	DEG10470057;
173	CDW1_00277	Cysteine synthase	PF00291.24	Pyridoxal-phosphate dependent enzyme	6	DEG10350174; DEG10120293; DEG10130038; DEG10440012; DEG10400680; DEG10350313;
174	CDW1_00278	Energy-coupling factor transporter ATP-binding protein EcfA3	PF00005.26	ABC transporter	100	DEG10030734; DEG10400632; DEG10330295; DEG10050394; DEG10020083; DEG10350028; DEG10270222; DEG10250225; DEG10080054; DEG10470106; DEG10130324; DEG10120209; DEG10060062; DEG10300009; DEG10050262; DEG10260086; DEG10050060; DEG10400349; DEG10330135; DEG10060049; DEG10250613; DEG10370038; DEG10370226; DEG10370225; DEG10210103; DEG10440138; DEG10070144; DEG10140106; DEG10320297; DEG10110057; DEG100701…
175	CDW1_00279	Cobalt transport protein CbiQ	PF02361.15	Cobalt transport protein	2	DEG10020249; DEG10420313;
176	CDW1_00284	Putative dipeptidase	PF01546.27	Peptidase family M20/M25/M40	8	DEG10330064; DEG10180376; DEG10450034; DEG10160063; DEG10320196; DEG10190141; DEG10480161; DEG10110140;
177	CDW1_00285	Putative phospholipid-binding lipoprotein MlaA precursor	PF04333.12	MlaA lipoprotein	3	DEG10130373; DEG10050241; DEG10440049;
178	CDW1_00287	DNA polymerase III PolC-type	PF07733.11	Bacterial DNA polymerase III alpha subunit	48	DEG10240076; DEG10020135; DEG10120128; DEG10230121; DEG10210088; DEG10010135; DEG10420164; DEG10130253; DEG10050066; DEG10060022; DEG10160176; DEG10030435; DEG10450128; DEG10420287; DEG10140286; DEG10200003; DEG10130165; DEG10160046; DEG10220382; DEG10120228; DEG10330047; DEG10360078; DEG10370209; DEG10140265; DEG10180057; DEG10170162; DEG10290164; DEG10220005; DEG10400545; DEG10340106; DEG103500…
179	CDW1_00289	tRNA (guanine-N(1)-)-methyltransferase	PF01746.20	tRNA (Guanine-1)-methyltransferase	29	DEG10100464; DEG10410064; DEG10060361; DEG10380105; DEG10430411; DEG10320214; DEG10240191; DEG10160180; DEG10020126; DEG10330182; DEG10210126; DEG10190156; DEG10180404; DEG10110150; DEG10130447; DEG10120328; DEG10270523; DEG10010125; DEG10460398; DEG10400577; DEG10350309; DEG10480178; DEG10370101; DEG10030112; DEG10140173; DEG10070040; DEG10290136; DEG10170150; DEG10250565;
180	CDW1_00290	Ribosome maturation factor RimM	PF01782.17	RimM N-terminal domain	7	DEG10420210; DEG10120329; DEG10150089; DEG10170149; DEG10360155; DEG10070039; DEG10310094;
181	CDW1_00293	Ribosomal RNA small subunit methyltransferase A	PF00398.19	Ribosomal RNA adenine dimethylase	9	DEG10290316; DEG10050176; DEG10390013; DEG10270183; DEG10220031; DEG10430364; DEG10030079; DEG10310225; DEG10300018;
182	CDW1_00294	Hypoxanthine phosphoribosyltransferase	PF00156.26	Phosphoribosyl transferase domain	10	DEG10140209; DEG10220168; DEG10060370; DEG10070003; DEG10420006; DEG10010017; DEG10270636; DEG10250705; DEG10340157; DEG10390096;
183	CDW1_00295	Ribonuclease Y	PF12072.7	Domain of unknown function (DUF3552)	5	DEG10080128; DEG10010142; DEG10470325; DEG10220323; DEG10060105;
184	CDW1_00299	tRNA dimethylallyltransferase	PF01715.16	IPP transferase	14	DEG10270492; DEG10130278; DEG10050031; DEG10330347; DEG10180589; DEG10460303; DEG10100432; DEG10120240; DEG10280097; DEG10250530; DEG10200305; DEG10430250; DEG10160342; DEG10290077;
185	CDW1_00300	GTPase Obg	PF01018.21	GTP1/OBG	42	DEG10470402; DEG10190185; DEG10400248; DEG10170235; DEG10360159; DEG10240122; DEG10350373; DEG10210085; DEG10020183; DEG10200048; DEG10450297; DEG10160228; DEG10200100; DEG10440112; DEG10140009; DEG10140057; DEG10250476; DEG10110174; DEG10280434; DEG10460015; DEG10070058; DEG10020145; DEG10060316; DEG10270446; DEG10380157; DEG10420239; DEG10130308; DEG10120388; DEG10290318; DEG10220166; DEG102802…
186	CDW1_00303	Shikimate dehydrogenase	PF08501.10	Shikimate dehydrogenase substrate binding domain	9	DEG10470387; DEG10200001; DEG10050213; DEG10400641; DEG10430408; DEG10130074; DEG10280294; DEG10080238; DEG10410505;
187	CDW1_00304	3-dehydroquinate dehydratase	PF01220.18	Dehydroquinase class II	11	DEG10080176; DEG10130223; DEG10410255; DEG10240130; DEG10400234; DEG10280511; DEG10100409; DEG10430239; DEG10200242; DEG10250497; DEG10120146;
188	CDW1_00305	Exodeoxyribonuclease	PF03372.22	Endonuclease/Exonuclease/phosphatase family	1	DEG10050019;
189	CDW1_00307	Hypothetical protein	PF02588.14	Uncharacterised 5xTM membrane BCR, YitT family COG1284	5	DEG10470187; DEG10470104; DEG10470450; DEG10220427; DEG10390257;
190	CDW1_00308	50S ribosomal protein L13	PF00572.17	Ribosomal protein L13	35	DEG10460217; DEG10130371; DEG10410299; DEG10050527; DEG10100544; DEG10480222; DEG10240144; DEG10420061; DEG10340425; DEG10250673; DEG10320258; DEG10360234; DEG10350355; DEG10080010; DEG10020248; DEG10330240; DEG10310194; DEG10290341; DEG10210189; DEG10280497; DEG10190194; DEG10170306; DEG10180481; DEG10400550; DEG10010064; DEG10220339; DEG10140190; DEG10450111; DEG10150258; DEG10120287; DEG100603…
191	CDW1_00309	30S ribosomal protein S9	PF00380.18	Ribosomal protein S9/S16	28	DEG10130372; DEG10400549; DEG10240145; DEG10290340; DEG10420062; DEG10120288; DEG10250672; DEG10360233; DEG10020247; DEG10410300; DEG10320257; DEG10050526; DEG10390201; DEG10060338; DEG10170305; DEG10190193; DEG10180480; DEG10460218; DEG10010065; DEG10030118; DEG10140191; DEG10340424; DEG10220338; DEG10160236; DEG10200176; DEG10380217; DEG10430367; DEG10330239;
192	CDW1_00310	Ribosome-recycling factor	PF01765.18	Ribosome recycling factor	38	DEG10230126; DEG10130197; DEG10290153; DEG10270518; DEG10010131; DEG10330037; DEG10120044; DEG10050292; DEG10480036; DEG10400136; DEG10450146; DEG10340098; DEG10150096; DEG10320036; DEG10200260; DEG10190031; DEG10240237; DEG10250559; DEG10070051; DEG10210145; DEG10280062; DEG10370059; DEG10460312; DEG10390228; DEG10060354; DEG10030447; DEG10100457; DEG10180042; DEG10160036; DEG10380056; DEG101400…
193	CDW1_00311	Uridylate kinase	PF00696.27	Amino acid kinase family	42	DEG10230125; DEG10130196; DEG10270519; DEG10290152; DEG10120043; DEG10330036; DEG10480035; DEG10190030; DEG10400135; DEG10450145; DEG10150095; DEG10070153; DEG10350258; DEG10110017; DEG10320035; DEG10240236; DEG10210146; DEG10060353; DEG10370058; DEG10410132; DEG10460313; DEG10390229; DEG10340100; DEG10050387; DEG10250560; DEG10250720; DEG10310170; DEG10100458; DEG10030448; DEG10280491; DEG101600…
194	CDW1_00312	Elongation factor Ts	PF00889.18	Elongation factor TS	35	DEG10290151; DEG10010130; DEG10120042; DEG10330035; DEG10400657; DEG10480034; DEG10420284; DEG10340422; DEG10370217; DEG10210206; DEG10450144; DEG10270520; DEG10140201; DEG10350259; DEG10230260; DEG10320034; DEG10110016; DEG10240235; DEG10460314; DEG10060352; DEG10130264; DEG10220336; DEG10310156; DEG10100459; DEG10030449; DEG10160034; DEG10190029; DEG10020132; DEG10200262; DEG10380225; DEG104103…
195	CDW1_00313	30S ribosomal protein S2	PF00318.19	Ribosomal protein S2	33	DEG10140202; DEG10290150; DEG10120041; DEG10100460; DEG10330034; DEG10400656; DEG10030450; DEG10320033; DEG10340423; DEG10480033; DEG10210207; DEG10450143; DEG10180039; DEG10380224; DEG10050330; DEG10240234; DEG10430279; DEG10390200; DEG10060052; DEG10010129; DEG10130265; DEG10460315; DEG10220337; DEG10200263; DEG10080317; DEG10230259; DEG10190028; DEG10160033; DEG10020131; DEG10370216; DEG101500…
196	CDW1_00315	Sulfoacetaldehyde reductase	PF00106.24	short chain dehydrogenase	45	DEG10370187; DEG10330119; DEG10100217; DEG10480095; DEG10430134; DEG10470173; DEG10470172; DEG10150130; DEG10340259; DEG10150072; DEG10120252; DEG10210181; DEG10250492; DEG10010118; DEG10470353; DEG10410369; DEG10270613; DEG10020120; DEG10050073; DEG10120298; DEG10030391; DEG10320113; DEG10290259; DEG10110073; DEG10230056; DEG10170144; DEG10280498; DEG10400186; DEG10270466; DEG10200210; DEG101601…
197	CDW1_00316	L-threonine dehydratase catabolic TdcB	PF00291.24	Pyridoxal-phosphate dependent enzyme	12	DEG10130192; DEG10130038; DEG10270228; DEG10100194; DEG10250233; DEG10440012; DEG10070217; DEG10270292; DEG10250310; DEG10400444; DEG10400680; DEG10350313;
198	CDW1_00317	Enolase	PF00113.21	Enolase, C-terminal TIM barrel domain	25	DEG10380080; DEG10250192; DEG10420120; DEG10350276; DEG10170081; DEG10400173; DEG10290297; DEG10110158; DEG10370079; DEG10430221; DEG10010237; DEG10100156; DEG10130245; DEG10060336; DEG10270189; DEG10210097; DEG10120154; DEG10320227; DEG10140199; DEG10190165; DEG10160193; DEG10410316; DEG10330196; DEG10020073; DEG10070168;
199	CDW1_00318	Pyruvate kinase I	PF00224.20	Pyruvate kinase, barrel domain	17	DEG10140083; DEG10470411; DEG10300074; DEG10270310; DEG10060183; DEG10400023; DEG10070152; DEG10380153; DEG10370139; DEG10170252; DEG10050566; DEG10470278; DEG10020196; DEG10420166; DEG10210090; DEG10250333; DEG10100271;
200	CDW1_00320	Phosphate import ATP-binding protein PstB 3	PF00005.26	ABC transporter	100	DEG10030734; DEG10340077; DEG10400632; DEG10100381; DEG10050394; DEG10020083; DEG10430192; DEG10250225; DEG10080054; DEG10360293; DEG10230224; DEG10470106; DEG10120209; DEG10380238; DEG10180246; DEG10280312; DEG10260086; DEG10180475; DEG10050060; DEG10400349; DEG10330135; DEG10080223; DEG10370038; DEG10370226; DEG10370225; DEG10210103; DEG10200045; DEG10440138; DEG10140106; DEG10110057; DEG100701…
201	CDW1_00321	Phosphate transport system permease protein PstA	PF00528.21	Binding-protein-dependent transport system inner membrane component	21	DEG10250468; DEG10180247; DEG10290166; DEG10290167; DEG10400633; DEG10420174; DEG10400634; DEG10210102; DEG10420173; DEG10300106; DEG10300107; DEG10030729; DEG10250469; DEG10280127; DEG10270436; DEG10100382; DEG10350141; DEG10180248; DEG10100383; DEG10180188; DEG10270435;
202	CDW1_00322	Phosphate transport system permease protein PstC	PF00528.21	Binding-protein-dependent transport system inner membrane component	15	DEG10180247; DEG10290166; DEG10290167; DEG10400633; DEG10420174; DEG10400634; DEG10210102; DEG10420173; DEG10300106; DEG10300107; DEG10030729; DEG10250469; DEG10280127; DEG10270436; DEG10100383;
203	CDW1_00323	Phosphate-binding protein PstS 1 precursor	PF12849.6	PBP superfamily domain	3	DEG10300108; DEG10420175; DEG10210101;
204	CDW1_00324	Transcriptional regulatory protein SrrA	PF00072.23	Response regulator receiver domain	73	DEG10030155; DEG10170009; DEG10380148; DEG10460050; DEG10240004; DEG10200470; DEG10180209; DEG10470153; DEG10340401; DEG10300014; DEG10300012; DEG10250148; DEG10010263; DEG10440057; DEG10350236; DEG10420126; DEG10270578; DEG10200335; DEG10410514; DEG10410071; DEG10300096; DEG10400471; DEG10250167; DEG10350008; DEG10210141; DEG10380065; DEG10280043; DEG10410226; DEG10200371; DEG10390129; DEG102803…
205	CDW1_00325	Alkaline phosphatase synthesis sensor protein PhoR	PF02518.25	Histidine kinase-, DNA gyrase B-, and HSP90-like ATPase	11	DEG10450005; DEG10450004; DEG10380037; DEG10440044; DEG10170010; DEG10400235; DEG10340402; DEG10400403; DEG10010262; DEG10450081; DEG10250729;
206	CDW1_00327	50S ribosomal protein L28	PF00830.18	Ribosomal L28 family	6	DEG10170141; DEG10150325; DEG10010115; DEG10450314; DEG10410120; DEG10020117;
207	CDW1_00328	Thioredoxin reductase	PF07992.13	Pyridine nucleotide-disulphide oxidoreductase	22	DEG10100609; DEG10420209; DEG10140281; DEG10010241; DEG10060083; DEG10130147; DEG10200359; DEG10410490; DEG10170073; DEG10240172; DEG10070179; DEG10210167; DEG10010230; DEG10270683; DEG10430182; DEG10430183; DEG10420072; DEG10250766; DEG10220259; DEG10430154; DEG10450250; DEG10430171;
208	CDW1_00329	Alkyl hydroperoxide reductase subunit C	PF00578.20	AhpC/TSA family	2	DEG10400636; DEG10280407;
209	CDW1_00330	Glucose-6-phosphate isomerase	PF00342.18	Phosphoglucose isomerase	18	DEG10210205; DEG10380026; DEG10340391; DEG10420096; DEG10250171; DEG10120162; DEG10260101; DEG10440004; DEG10070233; DEG10060091; DEG10220238; DEG10370030; DEG10400512; DEG10170096; DEG10020081; DEG10140040; DEG10100140; DEG10230110;
210	CDW1_00331	Lactaldehyde reductase	PF00465.18	Iron-containing alcohol dehydrogenase	2	DEG10070237; DEG10110101;
211	CDW1_00332	Malate-2H(+)/Na(+)-lactate antiporter	PF03553.13	Na+/H+ antiporter family	4	DEG10470161; DEG10030235; DEG10110088; DEG10050402;
212	CDW1_00334	Acetyl-coenzyme A carboxylase carboxyl transferase subunit beta	PF01039.21	Carboxyl transferase domain	38	DEG10100362; DEG10390047; DEG10370183; DEG10330071; DEG10200435; DEG10250654; DEG10120081; DEG10270174; DEG10100598; DEG10190136; DEG10160069; DEG10410027; DEG10360110; DEG10130104; DEG10280283; DEG10400491; DEG10240378; DEG10030210; DEG10430350; DEG10220086; DEG10320190; DEG10010213; DEG10290086; DEG10050453; DEG10150121; DEG10020199; DEG10480155; DEG10270409; DEG10250742; DEG10270587; DEG104604…
213	CDW1_00335	Acetyl-coenzyme A carboxylase carboxyl transferase subunit alpha	PF03255.13	Acetyl co-enzyme A carboxylase carboxyltransferase alpha subunit	34	DEG10370182; DEG10130379; DEG10400407; DEG10030434; DEG10050139; DEG10350270; DEG10460296; DEG10160047; DEG10360136; DEG10330048; DEG10280100; DEG10180052; DEG10430106; DEG10100362; DEG10420090; DEG10100598; DEG10120322; DEG10290086; DEG10480046; DEG10020198; DEG10010212; DEG10150105; DEG10270409; DEG10250742; DEG10190042; DEG10320046; DEG10270663; DEG10450316; DEG10200367; DEG10250449; DEG101702…
214	CDW1_00336	6-phosphofructokinase	PF00365.19	Phosphofructokinase	13	DEG10070151; DEG10060182; DEG10380154; DEG10420165; DEG10010211; DEG10340339; DEG10170253; DEG10370140; DEG10210089; DEG10050344; DEG10020197; DEG10230009; DEG10140243;
215	CDW1_00338	Recombination protein RecR	PF13662.5	Toprim domain	2	DEG10220282; DEG10400340;
216	CDW1_00340	Preprotein translocase subunit SecA	PF07517.13	SecA DEAD-like domain	35	DEG10400071; DEG10390172; DEG10270340; DEG10030473; DEG10270575; DEG10150247; DEG10120164; DEG10230302; DEG10360217; DEG10020297; DEG10160023; DEG10250638; DEG10370198; DEG10200375; DEG10130107; DEG10460005; DEG10170070; DEG10140027; DEG10020064; DEG10060054; DEG10330024; DEG10290357; DEG10240117; DEG10480025; DEG10100514; DEG10010243; DEG10250368; DEG10380210; DEG10220292; DEG10190021; DEG101800…
217	CDW1_00341	DNA ligase	PF01653.17	NAD-dependent DNA ligase adenylation domain	39	DEG10380081; DEG10430133; DEG10230046; DEG10030205; DEG10100488; DEG10290269; DEG10250593; DEG10330067; DEG10050398; DEG10420149; DEG10060214; DEG10410432; DEG10110138; DEG10140149; DEG10160066; DEG10220280; DEG10190139; DEG10240233; DEG10280518; DEG10200184; DEG10360057; DEG10400065; DEG10010081; DEG10390166; DEG10120301; DEG10340285; DEG10320193; DEG10460172; DEG10020218; DEG10150213; DEG101803…
218	CDW1_00342	tRNA-specific 2-thiouridylase MnmA	PF03054.15	tRNA methyl transferase	33	DEG10470396; DEG10140213; DEG10330111; DEG10240148; DEG10180190; DEG10250594; DEG10160109; DEG10060237; DEG10050078; DEG10370224; DEG10290250; DEG10430289; DEG10430288; DEG10170224; DEG10170225; DEG10390035; DEG10150145; DEG10030233; DEG10420311; DEG10400385; DEG10360087; DEG10210215; DEG10220066; DEG10380235; DEG10200115; DEG10340188; DEG10130171; DEG10450317; DEG10320121; DEG10460134; DEG104102…
219	CDW1_00343	Bifunctional ligase/repressor BirA	PF03099.18	Biotin/lipoate A/B protein ligase family	24	DEG10230124; DEG10380160; DEG10430131; DEG10170190; DEG10420146; DEG10450124; DEG10250653; DEG10010154; DEG10180566; DEG10210105; DEG10400096; DEG10320325; DEG10460236; DEG10030044; DEG10340102; DEG10220092; DEG10050103; DEG10130130; DEG10070225; DEG10290018; DEG10370146; DEG10120185; DEG10200269; DEG10190273;
220	CDW1_00344	Arsenical pump membrane protein	PF03600.15	Citrate transporter	4	DEG10470469; DEG10120387; DEG10470437; DEG10320083;
221	CDW1_00345	Arsenical pump membrane protein	PF03600.15	Citrate transporter	2	DEG10470469; DEG10470437;
222	CDW1_00347	DegV domain-containing protein	PF02645.15	Uncharacterised protein, DegV family COG1307	9	DEG10140300; DEG10060303; DEG10060266; DEG10470334; DEG10140055; DEG10420051; DEG10380215; DEG10370205; DEG10140138;
223	CDW1_00348	HTH-type transcriptional regulator PuuR	PF07883.10	Cupin domain	1	DEG10470394;
224	CDW1_00350	Phosphatidylglycerophosphatase A	PF04608.12	Phosphatidylglycerophosphatase A	9	DEG10240132; DEG10290299; DEG10430450; DEG10080119; DEG10050465; DEG10310207; DEG10030452; DEG10300068; DEG10180079;
225	CDW1_00352	Dephospho-CoA kinase	PF01121.19	Dephospho-CoA kinase	33	DEG10100276; DEG10150266; DEG10390179; DEG10340171; DEG10220306; DEG10320025; DEG10160024; DEG10200002; DEG10380060; DEG10210144; DEG10070053; DEG10280293; DEG10460040; DEG10240118; DEG10290066; DEG10400063; DEG10030488; DEG10010210; DEG10330025; DEG10480026; DEG10360246; DEG10450001; DEG10080143; DEG10230316; DEG10270314; DEG10180027; DEG10170251; DEG10370062; DEG10250340; DEG10130055; DEG104100…
226	CDW1_00355	Serine/threonine transporter SstT	PF00375.17	Sodium:dicarboxylate symporter family	1	DEG10470466;
227	CDW1_00356	Nitronate monooxygenase	PF03060.14	Nitronate monooxygenase	7	DEG10380199; DEG10350289; DEG10080132; DEG10470126; DEG10070018; DEG10210183; DEG10420082;
228	CDW1_00357	HTH-type transcriptional activator HxlR	PF01638.16	HxlR-like helix-turn-helix	1	DEG10340234;
229	CDW1_00359	Phospho-2-dehydro-3-deoxyheptonate aldolase	PF00793.19	DAHP synthetase I family	18	DEG10200178; DEG10130246; DEG10160090; DEG10190107; DEG10400589; DEG10230296; DEG10220071; DEG10480114; DEG10320160; DEG10430222; DEG10410317; DEG10340144; DEG10330092; DEG10360133; DEG10290324; DEG10030421; DEG10240220; DEG10460220;
230	CDW1_00360	Laccase domain protein	PF02578.14	Multi-copper polyphenol oxidoreductase laccase	2	DEG10050079; DEG10470337;
231	CDW1_00361	Peptide methionine sulfoxide reductase MsrA/MsrB	PF01625.20	Peptide methionine sulfoxide reductase	6	DEG10280307; DEG10140192; DEG10050531; DEG10130252; DEG10010166; DEG10060364;
232	CDW1_00362	Thiol:disulfide interchange protein DsbD precursor	PF02683.14	Cytochrome C biogenesis protein transmembrane region	4	DEG10080040; DEG10470305; DEG10410465; DEG10100070;
233	CDW1_00363	Thiol-disulfide oxidoreductase ResA	PF00578.20	AhpC/TSA family	4	DEG10050531; DEG10410056; DEG10280307; DEG10010166;
234	CDW1_00364	Deoxyguanosinetriphosphate triphosphohydrolase-like protein	PF01966.21	HD domain	2	DEG10020054; DEG10060372;
235	CDW1_00365	Pyrroline-5-carboxylate reductase	PF14748.5	Pyrroline-5-carboxylate reductase dimerisation	11	DEG10440048; DEG10130377; DEG10100063; DEG10270088; DEG10240153; DEG10250095; DEG10470260; DEG10180072; DEG10290286; DEG10400521; DEG10410513;
236	CDW1_00366	Gamma-glutamyl phosphate reductase	PF00171.21	Aldehyde dehydrogenase family	9	DEG10130093; DEG10350360; DEG10400582; DEG10240139; DEG10440035; DEG10410039; DEG10390084; DEG10220146; DEG10280229;
237	CDW1_00367	Glutamate 5-kinase	PF00696.27	Amino acid kinase family	11	DEG10130307; DEG10410038; DEG10400544; DEG10240123; DEG10100390; DEG10440111; DEG10280435; DEG10250475; DEG10350372; DEG10270445; DEG10450296;
238	CDW1_00368	Amino-acid carrier protein AlsT	PF01235.16	Sodium:alanine symporter family	2	DEG10110061; DEG10050085;
239	CDW1_00369	Cobyric acid synthase	PF07685.13	CobB/CobQ-like glutamine amidotransferase domain	1	DEG10400049;
240	CDW1_00371	S-adenosyl-L-methionine-binding protein	PF01980.15	Uncharacterised protein family UPF0066	1	DEG10050164;
241	CDW1_00372	1-deoxy-D-xylulose-5-phosphate synthase	PF02779.23	Transketolase, pyrimidine binding domain	60	DEG10160166; DEG10430405; DEG10170174; DEG10290092; DEG10130437; DEG10390218; DEG10240365; DEG10460247; DEG10480056; DEG10400037; DEG10270265; DEG10220460; DEG10450067; DEG10100424; DEG10020094; DEG10400115; DEG10010170; DEG10280265; DEG10450324; DEG10470309; DEG10320057; DEG10410175; DEG10160204; DEG10330169; DEG10010146; DEG10110031; DEG10190052; DEG10020164; DEG10020147; DEG10050524; DEG102901…
242	CDW1_00373	Transketolase 1	PF00456.20	Transketolase, thiamine diphosphate binding domain	41	DEG10170174; DEG10220460; DEG10390218; DEG10100237; DEG10270265; DEG10290092; DEG10100424; DEG10400115; DEG10010170; DEG10280265; DEG10220364; DEG10160025; DEG10470309; DEG10410175; DEG10160204; DEG10450324; DEG10240210; DEG10460127; DEG10330207; DEG10020147; DEG10140193; DEG10240134; DEG10120207; DEG10330026; DEG10270405; DEG10390280; DEG10280198; DEG10150062; DEG10360181; DEG10440081; DEG100101…
243	CDW1_00375	Hypothetical protein			1	DEG10230188;
244	CDW1_00376	N-acyl-L-amino acid amidohydrolase	PF01546.27	Peptidase family M20/M25/M40	3	DEG10350429; DEG10470032; DEG10010094;
245	CDW1_00379	Manganese transport system membrane protein MntB	PF11299.7	ABC 3 transport family	3	DEG10440008; DEG10340109; DEG10230120;
246	CDW1_00381	High-affinity zinc uptake system ATP-binding protein ZnuC	PF00005.26	ABC transporter	100	DEG10030734; DEG10470070; DEG10460320; DEG10180114; DEG10050394; DEG10350028; DEG10050540; DEG10220139; DEG10380097; DEG10120209; DEG10380238; DEG10350194; DEG10150123; DEG10180246; DEG10280312; DEG10260086; DEG10180475; DEG10360106; DEG10050060; DEG10470406; DEG10060049; DEG10250613; DEG10080223; DEG10370038; DEG10370226; DEG10370225; DEG10340219; DEG10070110; DEG10200440; DEG10250180; DEG104800…
247	CDW1_00382	Periplasmic zinc-binding protein TroA precursor	PF01297.16	Zinc-uptake complex component A periplasmic	2	DEG10070158; DEG10470180;
248	CDW1_00383	Putative 2-keto-3-deoxy-galactonate aldolase YagE	PF00701.21	Dihydrodipicolinate synthetase family	27	DEG10230047; DEG10290178; DEG10480162; DEG10400461; DEG10280080; DEG10180377; DEG10270496; DEG10080171; DEG10350274; DEG10160062; DEG10250534; DEG10450085; DEG10330063; DEG10340286; DEG10320197; DEG10460319; DEG10430455; DEG10390264; DEG10100437; DEG10010140; DEG10050109; DEG10150232; DEG10200132; DEG10220439; DEG10130493; DEG10190142; DEG10360048;
249	CDW1_00384	Ureidoglycolate lyase	PF01557.17	Fumarylacetoacetate (FAA) hydrolase family	5	DEG10290146; DEG10270167; DEG10340420; DEG10230261; DEG10180198;
250	CDW1_00388	Transcriptional regulator KdgR	PF01614.17	Bacterial transcriptional regulator	2	DEG10260071; DEG10130220;
251	CDW1_00389	Cation efflux system protein CusC precursor	PF02321.17	Outer membrane efflux protein	7	DEG10050482; DEG10050535; DEG10300016; DEG10110216; DEG10300036; DEG10450266; DEG10280057;
252	CDW1_00390	Macrolide export ATP-binding/permease protein MacB	PF12704.6	MacB-like periplasmic core domain	100	DEG10030734; DEG10470070; DEG10320118; DEG10340077; DEG10330114; DEG10330295; DEG10180114; DEG10450127; DEG10050542; DEG10430192; DEG10250225; DEG10080054; DEG10130324; DEG10230063; DEG10150123; DEG10180246; DEG10300009; DEG10050262; DEG10050394; DEG10360106; DEG10050060; DEG10190094; DEG10410336; DEG10410486; DEG10030320; DEG10330135; DEG10290200; DEG10060049; DEG10250613; DEG10270176; DEG103700…
253	CDW1_00391	Macrolide export protein MacA	PF16576.4	Barrel-sandwich domain of CusB or HlyD membrane-fusion	9	DEG10350199; DEG10260004; DEG10240286; DEG10470476; DEG10410474; DEG10290277; DEG10300034; DEG10350456; DEG10130477;
254	CDW1_00392	HTH-type transcriptional regulatory protein GabR	PF00392.20	Bacterial regulatory proteins, gntR family	3	DEG10470223; DEG10030707; DEG10470224;
255	CDW1_00393	Pyridoxal biosynthesis lyase PdxS	PF01680.16	SOR/SNZ family	2	DEG10250513; DEG10470005;
256	CDW1_00395	Fructose-bisphosphate aldolase class 1	PF00274.18	Fructose-bisphosphate aldolase class-I	1	DEG10220365;
257	CDW1_00399	Molybdenum cofactor biosynthesis protein A	PF04055.20	Radical SAM superfamily	2	DEG10310163; DEG10340001;
258	CDW1_00406	Antiporter inner membrane protein	PF10609.8	NUBPL iron-transfer P-loop NTPase	13	DEG10080175; DEG10270216; DEG10100182; DEG10250224; DEG10110125; DEG10400279; DEG10120200; DEG10440060; DEG10280234; DEG10360131; DEG10200304; DEG10460302; DEG10450062;
259	CDW1_00407	Inner membrane protein YbaN	PF04304.12	Protein of unknown function (DUF454)	1	DEG10180086;
260	CDW1_00411	Putative ABC transporter ATP-binding protein YjjK	PF00005.26	ABC transporter	100	DEG10030734; DEG10470070; DEG10340077; DEG10280312; DEG10050464; DEG10350028; DEG10220139; DEG10250225; DEG10400541; DEG10130324; DEG10380097; DEG10120209; DEG10150123; DEG10300009; DEG10180475; DEG10450127; DEG10360106; DEG10050060; DEG10410336; DEG10470501; DEG10470406; DEG10290200; DEG10060049; DEG10080223; DEG10470244; DEG10370038; DEG10370226; DEG10370225; DEG10210103; DEG10020061; DEG100701…
261	CDW1_00413	Branched-chain-amino-acid aminotransferase	PF01063.18	Amino-transferase class IV	9	DEG10130315; DEG10250433; DEG10100346; DEG10280114; DEG10440129; DEG10470472; DEG10130099; DEG10270395; DEG10410515;
262	CDW1_00416	Preprotein translocase subunit SecY	PF00344.19	SecY translocase	38	DEG10290052; DEG10170314; DEG10390236; DEG10470013; DEG10460158; DEG10130412; DEG10180492; DEG10010055; DEG10060141; DEG10360191; DEG10230145; DEG10030517; DEG10220401; DEG10340461; DEG10250145; DEG10160320; DEG10210025; DEG10270133; DEG10350396; DEG10140222; DEG10240319; DEG10190209; DEG10280163; DEG10330324; DEG10400558; DEG10410389; DEG10480233; DEG10120073; DEG10380016; DEG10420032; DEG101101…
263	CDW1_00417	50S ribosomal protein L15	PF00828.18	Ribosomal proteins 50S-L15, 50S-L18e, 60S-L27A	32	DEG10290051; DEG10390237; DEG10170315; DEG10460157; DEG10130413; DEG10010054; DEG10180493; DEG10410390; DEG10060140; DEG10360192; DEG10030518; DEG10230146; DEG10340462; DEG10220402; DEG10240320; DEG10320270; DEG10200153; DEG10140223; DEG10280164; DEG10330323; DEG10150049; DEG10350397; DEG10120072; DEG10480234; DEG10420031; DEG10110181; DEG10160319; DEG10080253; DEG10020259; DEG10050284; DEG104303…
264	CDW1_00418	50S ribosomal protein L30	PF00327.19	Ribosomal protein L30p/L7e	17	DEG10290050; DEG10190211; DEG10240321; DEG10370018; DEG10170316; DEG10160318; DEG10010053; DEG10150048; DEG10050283; DEG10320271; DEG10030519; DEG10120071; DEG10480235; DEG10020260; DEG10420030; DEG10110182; DEG10330322;
265	CDW1_00419	30S ribosomal protein S5	PF03719.14	Ribosomal protein S5, C-terminal domain	38	DEG10240322; DEG10460156; DEG10170317; DEG10390239; DEG10010052; DEG10130415; DEG10410392; DEG10420029; DEG10360193; DEG10230147; DEG10020261; DEG10250144; DEG10220404; DEG10370017; DEG10340464; DEG10210024; DEG10270132; DEG10450207; DEG10320272; DEG10140224; DEG10100119; DEG10280166; DEG10350398; DEG10430385; DEG10060139; DEG10330321; DEG10400559; DEG10180494; DEG10290049; DEG10050282; DEG101200…
266	CDW1_00420	50S ribosomal protein L18	PF00861.21	Ribosomal L18 of archaea, bacteria, mitoch. and chloroplast	30	DEG10240323; DEG10460155; DEG10170318; DEG10180495; DEG10410393; DEG10010051; DEG10400560; DEG10020262; DEG10120069; DEG10220405; DEG10340465; DEG10210023; DEG10140225; DEG10320273; DEG10390240; DEG10100118; DEG10280167; DEG10450208; DEG10150047; DEG10330320; DEG10290048; DEG10130416; DEG10050281; DEG10480237; DEG10030521; DEG10310216; DEG10160316; DEG10200151; DEG10190213; DEG10430386;
267	CDW1_00421	50S ribosomal protein L6	PF00347.22	Ribosomal protein L6	39	DEG10240324; DEG10460154; DEG10410394; DEG10170319; DEG10130417; DEG10010050; DEG10420028; DEG10360194; DEG10400561; DEG10230148; DEG10020263; DEG10120068; DEG10480238; DEG10250143; DEG10220406; DEG10370016; DEG10210022; DEG10270131; DEG10140226; DEG10320274; DEG10280168; DEG10100117; DEG10390241; DEG10350399; DEG10450209; DEG10150046; DEG10110184; DEG10290047; DEG10430387; DEG10060137; DEG100502…
268	CDW1_00422	30S ribosomal protein S8	PF00410.18	Ribosomal protein S8	33	DEG10240325; DEG10130418; DEG10410395; DEG10180497; DEG10120067; DEG10460153; DEG10360195; DEG10400562; DEG10050279; DEG10310217; DEG10020264; DEG10420027; DEG10250142; DEG10220407; DEG10210021; DEG10270130; DEG10140227; DEG10280169; DEG10320275; DEG10100116; DEG10200149; DEG10010049; DEG10290046; DEG10170320; DEG10060136; DEG10340467; DEG10480239; DEG10030523; DEG10160314; DEG10190215; DEG104502…
269	CDW1_00423	30S ribosomal protein S14	PF00253.20	Ribosomal protein S14p/S29e	31	DEG10180498; DEG10130419; DEG10400118; DEG10480240; DEG10410396; DEG10460152; DEG10120066; DEG10050278; DEG10420026; DEG10020265; DEG10220408; DEG10340468; DEG10390242; DEG10320276; DEG10200148; DEG10140228; DEG10010048; DEG10150045; DEG10170321; DEG10290045; DEG10060135; DEG10210218; DEG10310218; DEG10430389; DEG10030524; DEG10080255; DEG10160313; DEG10190216; DEG10280170; DEG10450211; DEG103303…
270	CDW1_00424	50S ribosomal protein L5	PF00673.20	ribosomal L5P family C-terminus	35	DEG10240326; DEG10480241; DEG10410397; DEG10150044; DEG10120065; DEG10400563; DEG10360196; DEG10050277; DEG10020266; DEG10420025; DEG10230149; DEG10210020; DEG10340469; DEG10290044; DEG10430390; DEG10100115; DEG10390243; DEG10320277; DEG10200147; DEG10460151; DEG10140229; DEG10130420; DEG10170322; DEG10010047; DEG10060134; DEG10110185; DEG10030525; DEG10350400; DEG10080256; DEG10160312; DEG101902…
271	CDW1_00425	50S ribosomal protein L24	PF00467.28	Ribosomal proteins 50S L24/mitochondrial 39S L24	33	DEG10460150; DEG10180499; DEG10480242; DEG10410398; DEG10400564; DEG10050276; DEG10240327; DEG10420024; DEG10020267; DEG10430391; DEG10390244; DEG10200146; DEG10320278; DEG10100114; DEG10290043; DEG10130421; DEG10150043; DEG10170323; DEG10060133; DEG10010046; DEG10310219; DEG10380014; DEG10030526; DEG10340470; DEG10080257; DEG10220410; DEG10160311; DEG10280172; DEG10120064; DEG10140230; DEG104502…
272	CDW1_00426	50S ribosomal protein L14	PF00238.18	Ribosomal protein L14p/L23e	30	DEG10410399; DEG10480243; DEG10290042; DEG10080258; DEG10400565; DEG10120063; DEG10050275; DEG10420023; DEG10180500; DEG10430392; DEG10100113; DEG10200145; DEG10320279; DEG10130422; DEG10170324; DEG10150042; DEG10060132; DEG10460149; DEG10010045; DEG10160310; DEG10240328; DEG10030527; DEG10340471; DEG10220411; DEG10020268; DEG10280173; DEG10140231; DEG10330314; DEG10210019; DEG10190219;
273	CDW1_00427	30S ribosomal protein S17	PF00366.19	Ribosomal protein S17	32	DEG10480244; DEG10160309; DEG10400566; DEG10020269; DEG10120062; DEG10310220; DEG10420022; DEG10050274; DEG10250141; DEG10180501; DEG10190220; DEG10430393; DEG10100112; DEG10390245; DEG10200144; DEG10170325; DEG10130423; DEG10290041; DEG10460148; DEG10280174; DEG10150041; DEG10060131; DEG10010044; DEG10030528; DEG10220412; DEG10340472; DEG10410400; DEG10270129; DEG10140232; DEG10320280; DEG102100…
274	CDW1_00428	50S ribosomal protein L29	PF00831.22	Ribosomal L29 protein	22	DEG10480245; DEG10240329; DEG10290040; DEG10420021; DEG10310221; DEG10050273; DEG10200143; DEG10160308; DEG10190221; DEG10100111; DEG10170326; DEG10460147; DEG10150040; DEG10010043; DEG10140233; DEG10030529; DEG10410401; DEG10020270; DEG10450214; DEG10280175; DEG10320281; DEG10330312;
275	CDW1_00429	50S ribosomal protein L16	PF00252.17	Ribosomal protein L16p/L10e	36	DEG10480246; DEG10110186; DEG10290039; DEG10360197; DEG10120060; DEG10420020; DEG10150039; DEG10030530; DEG10050272; DEG10400568; DEG10370015; DEG10160307; DEG10250140; DEG10200142; DEG10060129; DEG10190222; DEG10390246; DEG10100110; DEG10430395; DEG10170327; DEG10240330; DEG10460146; DEG10130425; DEG10010042; DEG10340474; DEG10380013; DEG10220413; DEG10020271; DEG10410402; DEG10270128; DEG101402…
276	CDW1_00430	30S ribosomal protein S3	PF00189.19	Ribosomal protein S3, C-terminal domain	38	DEG10480247; DEG10190223; DEG10360198; DEG10030531; DEG10150038; DEG10060128; DEG10400569; DEG10050271; DEG10080260; DEG10160306; DEG10370014; DEG10450216; DEG10390247; DEG10200141; DEG10430396; DEG10280177; DEG10130426; DEG10240331; DEG10460145; DEG10120059; DEG10010041; DEG10170328; DEG10230150; DEG10420019; DEG10380012; DEG10320283; DEG10340475; DEG10350401; DEG10270127; DEG10410403; DEG100202…
277	CDW1_00431	50S ribosomal protein L22	PF00237.18	Ribosomal protein L22p/L17e	31	DEG10480248; DEG10060127; DEG10150037; DEG10030532; DEG10050270; DEG10080261; DEG10370013; DEG10160305; DEG10190224; DEG10330309; DEG10200140; DEG10430397; DEG10130427; DEG10120058; DEG10460144; DEG10010040; DEG10170329; DEG10400570; DEG10420018; DEG10210015; DEG10410404; DEG10220415; DEG10020273; DEG10290037; DEG10140236; DEG10450217; DEG10340476; DEG10280178; DEG10250138; DEG10320284; DEG101001…
278	CDW1_00432	30S ribosomal protein S19	PF00203.20	Ribosomal protein S19	29	DEG10480249; DEG10010039; DEG10060126; DEG10150036; DEG10030533; DEG10210014; DEG10160304; DEG10180502; DEG10190225; DEG10330308; DEG10390248; DEG10460143; DEG10240332; DEG10120057; DEG10130428; DEG10050269; DEG10400571; DEG10420017; DEG10410405; DEG10020274; DEG10220416; DEG10340477; DEG10200139; DEG10290036; DEG10100107; DEG10140237; DEG10170330; DEG10280179; DEG10320285;
279	CDW1_00433	50S ribosomal protein L2	PF03947.17	Ribosomal Proteins L2, C-terminal domain	37	DEG10460142; DEG10010038; DEG10360199; DEG10030534; DEG10160303; DEG10370012; DEG10190226; DEG10180503; DEG10430398; DEG10330307; DEG10390249; DEG10480250; DEG10240333; DEG10120056; DEG10130429; DEG10280180; DEG10050268; DEG10230151; DEG10400572; DEG10110187; DEG10220417; DEG10420016; DEG10380011; DEG10020275; DEG10060125; DEG10350402; DEG10410406; DEG10270126; DEG10340478; DEG10200138; DEG101001…
280	CDW1_00434	50S ribosomal protein L23	PF00276.19	Ribosomal protein L23	30	DEG10480251; DEG10130430; DEG10060124; DEG10280181; DEG10010037; DEG10160302; DEG10190227; DEG10180504; DEG10030535; DEG10430399; DEG10330306; DEG10240334; DEG10460141; DEG10120055; DEG10400573; DEG10420015; DEG10050267; DEG10200137; DEG10410407; DEG10020276; DEG10340479; DEG10220418; DEG10390250; DEG10290034; DEG10100105; DEG10210012; DEG10170332; DEG10450218; DEG10140239; DEG10320287;
281	CDW1_00435	50S ribosomal protein L4	PF00573.21	Ribosomal protein L4/L1 family	38	DEG10430400; DEG10130431; DEG10460140; DEG10280182; DEG10060123; DEG10310223; DEG10030536; DEG10010036; DEG10370011; DEG10080262; DEG10160301; DEG10190228; DEG10340480; DEG10180505; DEG10330305; DEG10140240; DEG10250136; DEG10240335; DEG10480252; DEG10120054; DEG10400574; DEG10230152; DEG10350403; DEG10110188; DEG10420014; DEG10200136; DEG10020277; DEG10290033; DEG10360200; DEG10270125; DEG102204…
282	CDW1_00436	50S ribosomal protein L3	PF00297.21	Ribosomal protein L3	38	DEG10430401; DEG10240336; DEG10130432; DEG10310224; DEG10060122; DEG10220420; DEG10030537; DEG10010035; DEG10370010; DEG10160300; DEG10190229; DEG10340481; DEG10280183; DEG10180506; DEG10380010; DEG10290032; DEG10140241; DEG10330304; DEG10480253; DEG10120053; DEG10230153; DEG10400575; DEG10110189; DEG10360201; DEG10420013; DEG10200135; DEG10350404; DEG10270124; DEG10410409; DEG10020278; DEG103202…
283	CDW1_00437	30S ribosomal protein S10	PF00338.21	Ribosomal protein S10p/S20e	30	DEG10430402; DEG10130433; DEG10030538; DEG10060121; DEG10150035; DEG10410410; DEG10220421; DEG10010034; DEG10080263; DEG10450221; DEG10340482; DEG10180507; DEG10330303; DEG10320290; DEG10140242; DEG10240337; DEG10480254; DEG10120052; DEG10280184; DEG10160299; DEG10420012; DEG10200134; DEG10190230; DEG10400222; DEG10020279; DEG10370009; DEG10100102; DEG10210009; DEG10290031; DEG10460138;
284	CDW1_00438	Hypothetical protein			1	DEG10220217;
285	CDW1_00440	Cobalt-dependent inorganic pyrophosphatase	PF01368.19	DHH family	6	DEG10070076; DEG10380044; DEG10010266; DEG10210155; DEG10170281; DEG10420222;
286	CDW1_00441	30S ribosomal protein S18	PF01084.19	Ribosomal protein S18	12	DEG10030064; DEG10330350; DEG10050172; DEG10430264; DEG10170019; DEG10130288; DEG10010267; DEG10400284; DEG10160345; DEG10020021; DEG10190290; DEG10290336;
287	CDW1_00442	30S ribosomal protein S6	PF01250.16	Ribosomal protein S6	27	DEG10050174; DEG10180591; DEG10340400; DEG10010269; DEG10160343; DEG10310142; DEG10130287; DEG10240257; DEG10320346; DEG10290338; DEG10210049; DEG10390075; DEG10430263; DEG10120223; DEG10330348; DEG10030062; DEG10170017; DEG10400003; DEG10080236; DEG10020019; DEG10220127; DEG10410371; DEG10450093; DEG10250015; DEG10460343; DEG10200208; DEG10360283;
288	CDW1_00443	Putative N-acetyl-LL-diaminopimelate aminotransferase	PF00155.20	Aminotransferase class I and II	25	DEG10050159; DEG10230020; DEG10350181; DEG10270302; DEG10340198; DEG10100035; DEG10310059; DEG10470224; DEG10440053; DEG10470435; DEG10470142; DEG10400661; DEG10410524; DEG10280385; DEG10270620; DEG10410506; DEG10440080; DEG10280338; DEG10130113; DEG10250056; DEG10270058; DEG10250322; DEG10070101; DEG10100259; DEG10250687;
289	CDW1_00444	Cell division protein FtsZ	PF00091.24	Tubulin/FtsZ family, GTPase domain	38	DEG10340057; DEG10290360; DEG10400616; DEG10350376; DEG10030475; DEG10070204; DEG10310088; DEG10140186; DEG10420105; DEG10230203; DEG10410435; DEG10160021; DEG10190018; DEG10110013; DEG10200339; DEG10430438; DEG10370157; DEG10100322; DEG10210062; DEG10380170; DEG10460358; DEG10330022; DEG10240115; DEG10480023; DEG10120032; DEG10010109; DEG10080167; DEG10360220; DEG10050413; DEG10060191; DEG104502…
290	CDW1_00445	Cell division protein FtsA	PF03799.14	Cell division protein FtsQ	28	DEG10290361; DEG10030476; DEG10340058; DEG10350377; DEG10310087; DEG10280450; DEG10230204; DEG10410436; DEG10160020; DEG10110012; DEG10150249; DEG10430439; DEG10020109; DEG10330021; DEG10460359; DEG10240114; DEG10050412; DEG10120031; DEG10010108; DEG10480022; DEG10360221; DEG10190017; DEG10470338; DEG10180023; DEG10130479; DEG10320021; DEG10200340; DEG10170130;
291	CDW1_00446	D-alanine-D-alanine ligase	PF07478.12	D-ala D-ala ligase C-terminus	33	DEG10380167; DEG10270533; DEG10080120; DEG10250580; DEG10460361; DEG10430441; DEG10400614; DEG10120029; DEG10350379; DEG10220150; DEG10170292; DEG10340090; DEG10280452; DEG10410437; DEG10300078; DEG10130481; DEG10370153; DEG10210066; DEG10030702; DEG10100476; DEG10240112; DEG10020230; DEG10050410; DEG10420134; DEG10230233; DEG10010069; DEG10180021; DEG10450234; DEG10200342; DEG10070207; DEG101100…
292	CDW1_00447	UDP-N-acetylenolpyruvoylglucosamine reductase	PF01565.22	FAD binding domain	32	DEG10420182; DEG10460362; DEG10250091; DEG10130238; DEG10110210; DEG10280453; DEG10210106; DEG10270087; DEG10330269; DEG10070176; DEG10320324; DEG10030043; DEG10390140; DEG10430243; DEG10400434; DEG10230073; DEG10010106; DEG10120112; DEG10380132; DEG10310215; DEG10150129; DEG10220232; DEG10370123; DEG10340328; DEG10200343; DEG10450235; DEG10360102; DEG10410438; DEG10350052; DEG10170067; DEG102900…
293	CDW1_00448	UDP-N-acetylmuramate--L-alanine ligase	PF08245.11	Mur ligase middle domain	63	DEG10130457; DEG10290363; DEG10460363; DEG10010102; DEG10030478; DEG10430442; DEG10290368; DEG10240105; DEG10200344; DEG10050409; DEG10420102; DEG10330019; DEG10480015; DEG10230206; DEG10280455; DEG10050055; DEG10150255; DEG10110010; DEG10380041; DEG10470340; DEG10130482; DEG10170128; DEG10320019; DEG10100324; DEG10420253; DEG10170261; DEG10020108; DEG10030482; DEG10340064; DEG10380174; DEG101900…
294	CDW1_00449	UDP-N-acetylglucosamine--N-acetylmuramyl-(pentapeptide) pyrophosphoryl-undecaprenol N-acetylglucosamine transferase	PF03033.19	Glycosyltransferase family 28 N-terminal domain	39	DEG10450237; DEG10330018; DEG10290364; DEG10030479; DEG10120272; DEG10480019; DEG10050408; DEG10270376; DEG10420103; DEG10230207; DEG10190014; DEG10430443; DEG10130483; DEG10320018; DEG10390070; DEG10100325; DEG10210061; DEG10180019; DEG10410440; DEG10400595; DEG10460375; DEG10380173; DEG10240110; DEG10170183; DEG10340061; DEG10010105; DEG10150251; DEG10370159; DEG10160017; DEG10360223; DEG104703…
295	CDW1_00450	UDP-N-acetylmuramoylalanine--D-glutamate ligase	PF08245.11	Mur ligase middle domain	77	DEG10380166; DEG10130457; DEG10240108; DEG10290366; DEG10010102; DEG10460363; DEG10290363; DEG10330016; DEG10400420; DEG10340078; DEG10180020; DEG10220249; DEG10050409; DEG10070140; DEG10420102; DEG10050407; DEG10190009; DEG10480017; DEG10320013; DEG10480015; DEG10020229; DEG10130040; DEG10190012; DEG10190015; DEG10230225; DEG10220119; DEG10180016; DEG10230209; DEG10470340; DEG10370152; DEG101800…
296	CDW1_00451	Phospho-N-acetylmuramoyl-pentapeptide-transferase	PF00953.20	Glycosyl transferase family 4	42	DEG10130456; DEG10290367; DEG10330015; DEG10240107; DEG10010244; DEG10420068; DEG10480016; DEG10190011; DEG10210168; DEG10280457; DEG10370172; DEG10220118; DEG10380186; DEG10400038; DEG10020107; DEG10250410; DEG10320015; DEG10100328; DEG10170127; DEG10450240; DEG10070014; DEG10400066; DEG10120138; DEG10030481; DEG10340063; DEG10420052; DEG10460378; DEG10410442; DEG10150253; DEG10270379; DEG100101…
297	CDW1_00452	D-glycero-alpha-D-manno-heptose-1,7-bisphosphate 7-phosphatase	PF08245.11	Mur ligase middle domain	100	DEG10340078; DEG10240106; DEG10010070; DEG10420102; DEG10410439; DEG10470340; DEG10130482; DEG10100329; DEG10450241; DEG10170261; DEG10400459; DEG10370046; DEG10070206; DEG10390068; DEG10390067; DEG10130457; DEG10330019; DEG10030190; DEG10230282; DEG10130458; DEG10220249; DEG10480020; DEG10220247; DEG10480015; DEG10480014; DEG10190010; DEG10220117; DEG10170291; DEG10220119; DEG10230209; DEG101800…
298	CDW1_00454	Hypothetical protein	PF13460.5	NAD(P)H-binding	2	DEG10070201; DEG10470452;
299	CDW1_00455	Putative HTH-type transcriptional regulator YybR	PF01638.16	HxlR-like helix-turn-helix	1	DEG10340234;
300	CDW1_00456	Chaperone protein HtpG	PF00183.17	Hsp90 protein	1	DEG10260005;
301	CDW1_00457	Putative metalloprotease YpwA	PF02074.14	Carboxypeptidase Taq (M32) metallopeptidase	1	DEG10470147;
302	CDW1_00458	D-alanyl-D-alanine carboxypeptidase DacF precursor	PF00768.19	D-alanyl-D-alanine carboxypeptidase	4	DEG10410383; DEG10280071; DEG10470115; DEG10440011;
303	CDW1_00463	Haemagglutinin	PF05662.13	Coiled stalk of trimeric autotransporter adhesin	27	DEG10270346; DEG10350235; DEG10270349; DEG10250147; DEG10270610; DEG10270592; DEG10270612; DEG10270135; DEG10270048; DEG10270611; DEG10350450; DEG10250454; DEG10470208; DEG10250381; DEG10100124; DEG10100531; DEG10250661; DEG10250660; DEG10080049; DEG10350172; DEG10270422; DEG10470313; DEG10350137; DEG10270627; DEG10270156; DEG10250685; DEG10250684;
304	CDW1_00464	Sodium:neurotransmitter symporter family protein	PF00209.17	Sodium:neurotransmitter symporter family	3	DEG10050615; DEG10470360; DEG10470165;
305	CDW1_00465	Chaperone protein dnaK2	PF14450.5	Cell division protein FtsA	50	DEG10170214; DEG10240007; DEG10400077; DEG10460052; DEG10290207; DEG10420042; DEG10220194; DEG10290096; DEG10050129; DEG10160001; DEG10360275; DEG10240157; DEG10350377; DEG10210188; DEG10200006; DEG10270062; DEG10230243; DEG10080013; DEG10380203; DEG10370193; DEG10340449; DEG10350009; DEG10410089; DEG10390105; DEG10240216; DEG10130207; DEG10100038; DEG10280144; DEG10200186; DEG10330001; DEG102500…
306	CDW1_00472	Butyrate-acetoacetate CoA-transferase subunit B	PF01144.22	Coenzyme A transferase	3	DEG10430217; DEG10050265; DEG10430213;
307	CDW1_00473	Acetate CoA-transferase subunit alpha	PF01144.22	Coenzyme A transferase	2	DEG10430218; DEG10050266;
308	CDW1_00474	Short-chain fatty acids transporter	PF02667.13	Short chain fatty acid transporter	1	DEG10050264;
309	CDW1_00476	Copper-exporting P-type ATPase A	PF00122.19	E1-E2 ATPase	16	DEG10060053; DEG10470071; DEG10410004; DEG10100056; DEG10470042; DEG10380073; DEG10080136; DEG10340507; DEG10350458; DEG10070188; DEG10370074; DEG10260074; DEG10140053; DEG10420112; DEG10270025; DEG10020292;
310	CDW1_00479	DNA integrity scanning protein DisA	PF10635.8	DisA bacterial checkpoint controller linker region	1	DEG10140152;
311	CDW1_00480	Hypothetical protein	PF06745.12	KaiC	1	DEG10050571;
312	CDW1_00481	Phosphopantetheine adenylyltransferase	PF01467.25	Cytidylyltransferase-like	29	DEG10370161; DEG10480268; DEG10130351; DEG10200198; DEG10240027; DEG10160282; DEG10150013; DEG10420101; DEG10400501; DEG10220340; DEG10050210; DEG10280005; DEG10290390; DEG10360016; DEG10430145; DEG10030027; DEG10390202; DEG10180537; DEG10320302; DEG10190247; DEG10380175; DEG10330286; DEG10120179; DEG10340544; DEG10410277; DEG10170116; DEG10210059; DEG10070106; DEG10460130;
313	CDW1_00482	Ribonuclease G	PF10150.8	Ribonuclease E/G family	16	DEG10120278; DEG10390167; DEG10230079; DEG10270447; DEG10460265; DEG10220283; DEG10160120; DEG10100394; DEG10050141; DEG10330122; DEG10130075; DEG10320110; DEG10190086; DEG10440122; DEG10180176; DEG10250477;
314	CDW1_00484	Ribonuclease 3	PF14622.5	Ribonuclease-III-like	14	DEG10180397; DEG10080111; DEG10320206; DEG10020121; DEG10010120; DEG10190150; DEG10250569; DEG10270525; DEG10450086; DEG10430300; DEG10100468; DEG10420127; DEG10050006; DEG10290130;
315	CDW1_00485	3-oxoacyl-[acyl-carrier-protein] synthase 2	PF00109.25	Beta-ketoacyl synthase, N-terminal domain	61	DEG10100599; DEG10370186; DEG10330070; DEG10100377; DEG10270429; DEG10200466; DEG10270469; DEG10100406; DEG10210180; DEG10250495; DEG10270361; DEG10270320; DEG10190137; DEG10130143; DEG10160068; DEG10270207; DEG10290272; DEG10410247; DEG10410246; DEG10110135; DEG10220368; DEG10360312; DEG10100287; DEG10200212; DEG10250351; DEG10250350; DEG10170099; DEG10100288; DEG10430148; DEG10390220; DEG101003…
316	CDW1_00486	Acyl carrier protein	PF00550.24	Phosphopantetheine attachment site	32	DEG10330118; DEG10100359; DEG10480096; DEG10430135; DEG10150131; DEG10370189; DEG10340030; DEG10210184; DEG10010119; DEG10130140; DEG10410368; DEG10410248; DEG10220369; DEG10120299; DEG10030390; DEG10320114; DEG10280022; DEG10190090; DEG10200211; DEG10170145; DEG10080088; DEG10290258; DEG10160116; DEG10420011; DEG10400146; DEG10240201; DEG10450095; DEG10460340; DEG10310046; DEG10420081; DEG101401…
317	CDW1_00487	Malonyl CoA-acyl carrier protein transacylase	PF00698.20	Acyl transferase domain	48	DEG10480094; DEG10370188; DEG10010117; DEG10210182; DEG10250495; DEG10400372; DEG10220034; DEG10200209; DEG10270320; DEG10120297; DEG10270469; DEG10270428; DEG10050074; DEG10030392; DEG10270361; DEG10070019; DEG10180179; DEG10280020; DEG10250351; DEG10320112; DEG10240199; DEG10100288; DEG10310011; DEG10190088; DEG10170143; DEG10250350; DEG10100599; DEG10330120; DEG10390015; DEG10250743; DEG101002…
318	CDW1_00488	3-oxoacyl-[acyl-carrier-protein] synthase 3	PF08541.9	3-Oxoacyl-[acyl-carrier-protein (ACP)] synthase III C terminal	25	DEG10480093; DEG10290260; DEG10390004; DEG10210185; DEG10400371; DEG10220017; DEG10120296; DEG10230248; DEG10340441; DEG10380200; DEG10030393; DEG10050075; DEG10180178; DEG10320111; DEG10280388; DEG10240198; DEG10170098; DEG10460215; DEG10370190; DEG10330121; DEG10160119; DEG10350303; DEG10450110; DEG10200173; DEG10420080;
319	CDW1_00489	Phosphate acyltransferase	PF02504.14	Fatty acid synthesis protein	19	DEG10410298; DEG10370007; DEG10460214; DEG10170142; DEG10200172; DEG10120295; DEG10030394; DEG10080033; DEG10010116; DEG10140056; DEG10060302; DEG10380007; DEG10240197; DEG10280387; DEG10350304; DEG10020118; DEG10420010; DEG10400370; DEG10450109;
320	CDW1_00490	ATP-binding/permease protein CydD	PF00005.26	ABC transporter	100	DEG10460204; DEG10380238; DEG10100216; DEG10100215; DEG10050394; DEG10290264; DEG10050540; DEG10050542; DEG10430192; DEG10250225; DEG10160138; DEG10360293; DEG10250335; DEG10250334; DEG10320087; DEG10260086; DEG10050060; DEG10410486; DEG10330135; DEG10060049; DEG10110217; DEG10250613; DEG10080223; DEG10370226; DEG10370225; DEG10210103; DEG10200045; DEG10110057; DEG10070110; DEG10250180; DEG104800…
321	CDW1_00491	Putative ABC transporter ATP-binding protein	PF00005.26	ABC transporter	100	DEG10460204; DEG10030734; DEG10100216; DEG10100215; DEG10340077; DEG10330295; DEG10320088; DEG10050540; DEG10050542; DEG10430192; DEG10160138; DEG10360293; DEG10250335; DEG10250334; DEG10130324; DEG10350192; DEG10320087; DEG10180475; DEG10160235; DEG10400349; DEG10410486; DEG10330135; DEG10240281; DEG10060049; DEG10110217; DEG10080223; DEG10370038; DEG10370226; DEG10200045; DEG10320297; DEG101100…
322	CDW1_00495	Biopolymer transport protein ExbD	PF02472.15	Biopolymer transport protein ExbD/TolR	1	DEG10120097;
323	CDW1_00496	Biopolymer transport protein ExbB	PF01618.15	MotA/TolQ/ExbB proton channel family	2	DEG10220164; DEG10390094;
324	CDW1_00497	Fumarate reductase flavoprotein subunit	PF00890.23	FAD binding domain	29	DEG10130314; DEG10470400; DEG10470407; DEG10430329; DEG10460059; DEG10120353; DEG10150207; DEG10270615; DEG10270047; DEG10250042; DEG10250319; DEG10350492; DEG10200429; DEG10260008; DEG10240373; DEG10290181; DEG10270291; DEG10280213; DEG10410059; DEG10410186; DEG10270143; DEG10270299; DEG10200362; DEG10450275; DEG10310044; DEG10100257; DEG10360061; DEG10280155; DEG10460112;
325	CDW1_00499	Type II secretion system protein E	PF00437.19	Type II/IV secretion system protein	3	DEG10350204; DEG10130056; DEG10080281;
326	CDW1_00500	Type II secretion system protein F	PF00482.22	Type II secretion system (T2SS), protein F	1	DEG10050116;
327	CDW1_00509	Bifunctional protein HldE	PF00294.23	pfkB family carbohydrate kinase	11	DEG10360292; DEG10400605; DEG10150304; DEG10160211; DEG10480206; DEG10080149; DEG10330214; DEG10350315; DEG10200453; DEG10460221; DEG10410482;
328	CDW1_00510	2-C-methyl-D-erythritol 2,4-cyclodiphosphate synthase	PF02542.15	YgbB family	26	DEG10160190; DEG10400290; DEG10310205; DEG10450160; DEG10480186; DEG10240252; DEG10290294; DEG10250690; DEG10030104; DEG10360132; DEG10180423; DEG10130242; DEG10100558; DEG10460182; DEG10120249; DEG10010020; DEG10340419; DEG10410273; DEG10220003; DEG10320225; DEG10200225; DEG10050220; DEG10280037; DEG10330193; DEG10190162; DEG10430236;
329	CDW1_00511	Multidrug resistance protein MdtK	PF01554.17	MatE	5	DEG10140292; DEG10470107; DEG10470162; DEG10050580; DEG10470129;
330	CDW1_00512	Cob(I)yrinic acid a,c-diamide adenosyltransferase	PF02572.14	ATP:corrinoid adenosyltransferase BtuR/CobO/CobP	3	DEG10400247; DEG10400345; DEG10180219;
331	CDW1_00514	tRNA 2-thiocytidine biosynthesis protein TtcA	PF01171.19	PP-loop family	2	DEG10030284; DEG10230081;
332	CDW1_00517	Putative dihydroorotate dehydrogenase A (fumarate)	PF01180.20	Dihydroorotate dehydrogenase	9	DEG10260012; DEG10400072; DEG10410151; DEG10130186; DEG10350211; DEG10250401; DEG10440096; DEG10300053; DEG10270373;
333	CDW1_00519	Magnesium transporter MgtE	PF01769.15	Divalent cation transporter	7	DEG10460298; DEG10390012; DEG10140153; DEG10400314; DEG10100183; DEG10200313; DEG10220030;
334	CDW1_00520	Queuine tRNA-ribosyltransferase	PF01702.17	Queuine tRNA-ribosyltransferase	4	DEG10220300; DEG10300064; DEG10340277; DEG10050107;
335	CDW1_00521	GTP pyrophosphokinase	PF13328.5	HD domain	19	DEG10230272; DEG10430415; DEG10170231; DEG10290063; DEG10470389; DEG10250507; DEG10270476; DEG10080133; DEG10030492; DEG10130391; DEG10350325; DEG10220378; DEG10370213; DEG10240178; DEG10120273; DEG10190252; DEG10300025; DEG10060231; DEG10070089;
336	CDW1_00522	Adenine phosphoribosyltransferase	PF00156.26	Phosphoribosyl transferase domain	9	DEG10080089; DEG10030222; DEG10290185; DEG10050439; DEG10310120; DEG10180087; DEG10280429; DEG10140122; DEG10060229;
337	CDW1_00524	Hypothetical protein	PF04367.12	Protein of unknown function (DUF502)	2	DEG10350039; DEG10240042;
338	CDW1_00525	Magnesium and cobalt efflux protein CorC	PF01595.19	Domain of unknown function DUF21	8	DEG10140195; DEG10340195; DEG10390037; DEG10110045; DEG10060118; DEG10180408; DEG10220068; DEG10110108;
339	CDW1_00527	Bifunctional protein FolD protein	PF02882.18	Tetrahydrofolate dehydrogenase/cyclohydrolase, NAD(P)-binding domain	25	DEG10290173; DEG10060008; DEG10430321; DEG10120105; DEG10450046; DEG10010172; DEG10270593; DEG10360076; DEG10330161; DEG10190059; DEG10110039; DEG10160158; DEG10320063; DEG10480063; DEG10100532; DEG10310111; DEG10250662; DEG10140091; DEG10150189; DEG10400201; DEG10070147; DEG10350282; DEG10130339; DEG10240209; DEG10410103;
340	CDW1_00528	Methionyl-tRNA formyltransferase	PF00551.18	Formyl transferase	48	DEG10240003; DEG10330331; DEG10060300; DEG10280133; DEG10010113; DEG10340404; DEG10480227; DEG10270171; DEG10270255; DEG10050569; DEG10310005; DEG10320263; DEG10230268; DEG10380180; DEG10070214; DEG10160327; DEG10250267; DEG10290009; DEG10190203; DEG10030007; DEG10440116; DEG10410137; DEG10210163; DEG10290147; DEG10390262; DEG10430458; DEG10130085; DEG10180489; DEG10100227; DEG10150004; DEG104200…
341	CDW1_00529	Transcriptional repressor NrdR	PF03477.15	ATP cone domain	3	DEG10410291; DEG10430039; DEG10020193;
342	CDW1_00530	PTS system fructose-specific EIIABC component	PF00359.21	Phosphoenolpyruvate-dependent sugar phosphotransferase system, EIIA 2	4	DEG10020060; DEG10180477; DEG10470314; DEG10240033;
343	CDW1_00533	Cell shape-determining protein MreC precursor	PF04085.13	rod shape-determining protein MreC	14	DEG10200187; DEG10190197; DEG10240006; DEG10160240; DEG10400076; DEG10290350; DEG10340448; DEG10180485; DEG10330243; DEG10010197; DEG10360242; DEG10220184; DEG10050016; DEG10230244;
344	CDW1_00535	Serine-tRNA ligase	PF00587.24	tRNA synthetase class II core domain (G, H, P, S and T)	37	DEG10480079; DEG10030229; DEG10220348; DEG10370181; DEG10330138; DEG10100605; DEG10170006; DEG10400119; DEG10200296; DEG10270673; DEG10410308; DEG10010006; DEG10250754; DEG10020005; DEG10190075; DEG10430334; DEG10240174; DEG10280108; DEG10290216; DEG10150149; DEG10320091; DEG10310039; DEG10130362; DEG10340140; DEG10160136; DEG10060004; DEG10350327; DEG10230295; DEG10360084; DEG10120157; DEG103801…
345	CDW1_00536	UDP-N-acetylglucosamine 1-carboxyvinyltransferase 1	PF00275.19	EPSP synthase (3-phosphoshikimate 1-carboxyvinyltransferase)	32	DEG10400194; DEG10230099; DEG10430112; DEG10400055; DEG10290344; DEG10190189; DEG10410533; DEG10450045; DEG10340375; DEG10170295; DEG10270240; DEG10360236; DEG10320254; DEG10410020; DEG10250246; DEG10070059; DEG10470479; DEG10390144; DEG10100209; DEG10020231; DEG10010252; DEG10030507; DEG10120111; DEG10220236; DEG10480219; DEG10160232; DEG10130110; DEG10080106; DEG10460282; DEG10330235; DEG102003…
346	CDW1_00537	Putative TrmH family tRNA/rRNA methyltransferase	PF00588.18	SpoU rRNA Methylase family	4	DEG10270623; DEG10110147; DEG10250688; DEG10100556;
347	CDW1_00538	RNA polymerase sigma-H factor	PF04542.13	Sigma-70 region 2	7	DEG10230118; DEG10230066; DEG10220126; DEG10070162; DEG10210087; DEG10390074; DEG10340317;
348	CDW1_00539	Leucine-tRNA ligase	PF00133.21	tRNA synthetases class I (I, L, M and V)	100	DEG10330352; DEG10290306; DEG10160148; DEG10240062; DEG10480070; DEG10460195; DEG10420100; DEG10420106; DEG10230300; DEG10340272; DEG10280301; DEG10130006; DEG10170264; DEG10210040; DEG10030147; DEG10060284; DEG10170240; DEG10420295; DEG10020031; DEG10070203; DEG10220258; DEG10180006; DEG10430007; DEG10170025; DEG10310102; DEG10480303; DEG10010110; DEG10020186; DEG10120108; DEG10460048; DEG101201…
349	CDW1_00548	UDP-3-O-acylglucosamine N-acyltransferase	PF00132.23	Bacterial transferase hexapeptide (six repeats)	54	DEG10340131; DEG10120312; DEG10120314; DEG10430016; DEG10460307; DEG10480043; DEG10290159; DEG10030557; DEG10120121; DEG10370054; DEG10080030; DEG10220445; DEG10030438; DEG10210149; DEG10220443; DEG10350251; DEG10350250; DEG10190039; DEG10070055; DEG10190037; DEG10160044; DEG10050331; DEG10160042; DEG10410325; DEG10180048; DEG10390269; DEG10410327; DEG10420249; DEG10330045; DEG10130202; DEG103300…
350	CDW1_00549	Periplasmic chaperone	PF03938.13	Outer membrane protein (OmpH-like)	7	DEG10120315; DEG10350252; DEG10220053; DEG10390028; DEG10240242; DEG10220054; DEG10030441;
351	CDW1_00550	Outer membrane protein assembly factor BamA precursor	PF01103.22	Surface antigen	26	DEG10390027; DEG10120316; DEG10290158; DEG10460308; DEG10050233; DEG10400239; DEG10350253; DEG10190036; DEG10160041; DEG10410328; DEG10330042; DEG10200256; DEG10280066; DEG10130201; DEG10450149; DEG10200199; DEG10150100; DEG10480040; DEG10030442; DEG10230236; DEG10240241; DEG10320040; DEG10360142; DEG10110020; DEG10220052; DEG10180046;
352	CDW1_00552	Hypothetical protein			1	DEG10080049;
353	CDW1_00553	Ribosomal RNA small subunit methyltransferase G	PF02527.14	rRNA small subunit methyltransferase G	1	DEG10020299;
354	CDW1_00554	tRNA uridine 5-carboxymethylaminomethyl modification enzyme MnmG	PF01134.21	Glucose inhibited division protein A	10	DEG10060312; DEG10020300; DEG10380234; DEG10470513; DEG10400626; DEG10140088; DEG10420310; DEG10120264; DEG10020130; DEG10170348;
355	CDW1_00555	Ktr system potassium uptake protein A	PF02254.17	TrkA-N domain	4	DEG10380035; DEG10440086; DEG10060262; DEG10140042;
356	CDW1_00556	Ktr system potassium uptake protein B	PF02386.15	Cation transport protein	6	DEG10380036; DEG10050242; DEG10470123; DEG10060261; DEG10140046; DEG10300057;
357	CDW1_00557	Multidrug export protein MepA	PF01554.17	MatE	6	DEG10470162; DEG10470151; DEG10060363; DEG10140292; DEG10470107; DEG10050580;
358	CDW1_00558	H(+)/Cl(-) exchange transporter ClcA	PF00654.19	Voltage gated chloride channel	1	DEG10050203;
359	CDW1_00561	Amino-acid carrier protein AlsT	PF01235.16	Sodium:alanine symporter family	2	DEG10110061; DEG10050085;
360	CDW1_00562	Cystathionine gamma-lyase	PF01053.19	Cys/Met metabolism PLP-dependent enzyme	8	DEG10270070; DEG10130269; DEG10050056; DEG10280136; DEG10050038; DEG10020079; DEG10170086; DEG10440085;
361	CDW1_00563	Cystathionine gamma-synthase/O-acetylhomoserine (thiol)-lyase	PF01053.19	Cys/Met metabolism PLP-dependent enzyme	5	DEG10270070; DEG10440085; DEG10050038; DEG10280136; DEG10130269;
362	CDW1_00564	Cystathionine beta-lyase PatB	PF00155.20	Aminotransferase class I and II	12	DEG10470142; DEG10250056; DEG10410524; DEG10340198; DEG10470223; DEG10400661; DEG10270058; DEG10230020; DEG10100035; DEG10280385; DEG10440080; DEG10470435;
363	CDW1_00565	Citrate lyase alpha chain	PF04223.11	Citrate lyase, alpha subunit (CitF)	1	DEG10050010;
364	CDW1_00566	Citrate lyase subunit beta	PF03328.13	HpcH/HpaI aldolase/citrate lyase family	3	DEG10110043; DEG10320084; DEG10050011;
365	CDW1_00567	Citrate lyase acyl carrier protein	PF06857.10	Malonate decarboxylase delta subunit (MdcD)	1	DEG10030166;
366	CDW1_00571	Glutaconyl-CoA decarboxylase subunit gamma	PF00364.21	Biotin-requiring enzyme	32	DEG10370185; DEG10240129; DEG10050441; DEG10460268; DEG10250655; DEG10310121; DEG10100527; DEG10160026; DEG10430240; DEG10320259; DEG10160242; DEG10330245; DEG10170203; DEG10330027; DEG10220089; DEG10130222; DEG10270462; DEG10100471; DEG10450135; DEG10270529; DEG10350365; DEG10180028; DEG10250178; DEG10100146; DEG10270588; DEG10210179; DEG10320026; DEG10030038; DEG10200243; DEG10420086; DEG101304…
367	CDW1_00573	Methylmalonyl-CoA carboxyltransferase 5S subunit	PF02436.17	Conserved carboxylase domain	3	DEG10100471; DEG10310121; DEG10270529;
368	CDW1_00575	Putative HTH-type transcriptional regulator YdfH	PF00392.20	Bacterial regulatory proteins, gntR family	2	DEG10470120; DEG10350144;
369	CDW1_00576	Peptidoglycan hydrolase FlgJ	PF01832.19	Mannosyl-glycoprotein endo-beta-N-acetylglucosaminidase	1	DEG10120205;
370	CDW1_00580	Galactose/methyl galactoside import ATP-binding protein MglA	PF00005.26	ABC transporter	100	DEG10030734; DEG10340077; DEG10330114; DEG10330295; DEG10050394; DEG10020083; DEG10350028; DEG10050540; DEG10220139; DEG10160112; DEG10400139; DEG10080054; DEG10400541; DEG10470106; DEG10300045; DEG10120209; DEG10150123; DEG10180246; DEG10280312; DEG10050262; DEG10180475; DEG10360106; DEG10050060; DEG10400349; DEG10190094; DEG10470501; DEG10340052; DEG10470406; DEG10060049; DEG10370038; DEG103402…
371	CDW1_00583	Phenylalanine-tRNA ligase beta subunit	PF03483.16	B3/4 domain	39	DEG10460071; DEG10290191; DEG10480125; DEG10010203; DEG10100279; DEG10020209; DEG10350219; DEG10140183; DEG10230029; DEG10360090; DEG10050469; DEG10450023; DEG10280241; DEG10320132; DEG10190117; DEG10130382; DEG10060163; DEG10070033; DEG10110079; DEG10020102; DEG10380089; DEG10170121; DEG10200120; DEG10330101; DEG10120201; DEG10160099; DEG10210099; DEG10420158; DEG10340303; DEG10220450; DEG102703…
372	CDW1_00584	Phenylalanine-tRNA ligase alpha subunit	PF01409.19	tRNA synthetases class II core domain (F)	36	DEG10460072; DEG10060162; DEG10290190; DEG10010204; DEG10100278; DEG10400523; DEG10480126; DEG10360091; DEG10050468; DEG10200121; DEG10450022; DEG10280242; DEG10190118; DEG10230086; DEG10130383; DEG10340352; DEG10320131; DEG10020101; DEG10380088; DEG10430103; DEG10170120; DEG10330100; DEG10120202; DEG10160098; DEG10150140; DEG10420157; DEG10210098; DEG10220370; DEG10350220; DEG10270315; DEG100800…
373	CDW1_00586	DNA gyrase subunit A	PF00521.19	DNA gyrase/topoisomerase IV, subunit A	60	DEG10060003; DEG10420168; DEG10200196; DEG10290228; DEG10320187; DEG10170177; DEG10120126; DEG10230048; DEG10460244; DEG10170005; DEG10330078; DEG10390044; DEG10200197; DEG10270005; DEG10020150; DEG10150117; DEG10480203; DEG10180351; DEG10160208; DEG10190132; DEG10180449; DEG10020004; DEG10140142; DEG10370111; DEG10110131; DEG10280495; DEG10280027; DEG10210120; DEG10210122; DEG10120318; DEG102903…
374	CDW1_00587	DNA gyrase subunit B	PF00204.24	DNA gyrase B	72	DEG10030490; DEG10460206; DEG10340055; DEG10170176; DEG10060002; DEG10420189; DEG10470299; DEG10170004; DEG10480205; DEG10270004; DEG10230175; DEG10120327; DEG10190175; DEG10050551; DEG10410003; DEG10200287; DEG10410265; DEG10390042; DEG10230200; DEG10220076; DEG10370110; DEG10020003; DEG10130002; DEG10140141; DEG10250003; DEG10020149; DEG10160209; DEG10370077; DEG10460003; DEG10210123; DEG102900…
375	CDW1_00589	DNA replication and repair protein RecF	PF02463.18	RecF/RecN/SMC N terminal domain	4	DEG10340135; DEG10270003; DEG10020002; DEG10110201;
376	CDW1_00590	Hypothetical protein	PF13275.5	S4 domain	1	DEG10470002;
377	CDW1_00592	Ribosomal protein L34	PF00468.16	Ribosomal protein L34	1	DEG10010271;
378	CDW1_00593	Ribonuclease P protein component	PF00825.17	Ribonuclease P	6	DEG10020301; DEG10010270; DEG10420099; DEG10360336; DEG10170350; DEG10050354;
379	CDW1_00594	Putative membrane protein insertion efficiency factor	PF01809.17	Haemolytic domain	2	DEG10250771; DEG10080289;
380	CDW1_00595	Membrane protein insertase MisCA precursor	PF02096.19	60Kd inner membrane protein	32	DEG10240349; DEG10310124; DEG10360335; DEG10120008; DEG10230024; DEG10050355; DEG10170293; DEG10350004; DEG10250770; DEG10220286; DEG10200106; DEG10480278; DEG10380042; DEG10030001; DEG10470449; DEG10460089; DEG10270687; DEG10100613; DEG10400414; DEG10340307; DEG10160272; DEG10070108; DEG10110202; DEG10450037; DEG10080290; DEG10330276; DEG10370047; DEG10190258; DEG10290001; DEG10410142; DEG103203…
381	CDW1_00596	R3H domain protein	PF01424.21	R3H domain	1	DEG10070107;
382	CDW1_00597	tRNA modification GTPase MnmE	PF12631.6	MnmE helical domain	55	DEG10130096; DEG10400041; DEG10170210; DEG10170194; DEG10390005; DEG10280349; DEG10460324; DEG10120258; DEG10010182; DEG10150241; DEG10400402; DEG10480164; DEG10430090; DEG10220018; DEG10050356; DEG10350005; DEG10230249; DEG10180543; DEG10360036; DEG10240278; DEG10160061; DEG10380040; DEG10220019; DEG10070211; DEG10140009; DEG10360159; DEG10170349; DEG10420254; DEG10020161; DEG10140023; DEG104006…
383	CDW1_00598	tRNA uridine 5-carboxymethylaminomethyl modification enzyme MnmG	PF01134.21	Glucose inhibited division protein A	10	DEG10060312; DEG10020300; DEG10380234; DEG10470513; DEG10400626; DEG10140088; DEG10420310; DEG10120264; DEG10020130; DEG10170348;
384	CDW1_00600	Putative hydrolase YxeP	PF01546.27	Peptidase family M20/M25/M40	3	DEG10350429; DEG10470032; DEG10010094;
385	CDW1_00602	Transcription-repair-coupling factor	PF03461.14	TRCF domain	20	DEG10330271; DEG10070145; DEG10150311; DEG10250577; DEG10440134; DEG10480288; DEG10370171; DEG10050452; DEG10430074; DEG10180563; DEG10320322; DEG10020115; DEG10450270; DEG10010112; DEG10290352; DEG10080307; DEG10170136; DEG10260084; DEG10420069; DEG10160267;
386	CDW1_00603	Ribosome-associated heat shock protein Hsp15	PF01479.24	S4 domain	1	DEG10020036;
387	CDW1_00604	4-diphosphocytidyl-2-C-methyl-D-erythritol kinase	PF00288.25	GHMP kinases N terminal domain	27	DEG10150282; DEG10160086; DEG10400078; DEG10010011; DEG10230027; DEG10350026; DEG10120025; DEG10360259; DEG10330088; DEG10280476; DEG10200164; DEG10430141; DEG10460374; DEG10250187; DEG10480110; DEG10100152; DEG10240030; DEG10270184; DEG10030425; DEG10220218; DEG10050577; DEG10340305; DEG10180205; DEG10410181; DEG10320164; DEG10190102; DEG10290329;
388	CDW1_00606	Hypothetical protein	PF03606.14	C4-dicarboxylate anaerobic carrier	1	DEG10470276;
389	CDW1_00609	Arginine utilization regulatory protein RocR	PF00158.25	Sigma-54 interaction domain	9	DEG10030266; DEG10410274; DEG10220041; DEG10470370; DEG10340155; DEG10230304; DEG10450161; DEG10260026; DEG10280038;
390	CDW1_00610	Hypothetical protein	PF01113.19	Dihydrodipicolinate reductase, N-terminus	1	DEG10250196;
391	CDW1_00612	Tryptophan synthase beta chain	PF00291.24	Pyridoxal-phosphate dependent enzyme	16	DEG10270307; DEG10130038; DEG10410025; DEG10130102; DEG10400540; DEG10270228; DEG10100194; DEG10100268; DEG10440012; DEG10280282; DEG10070217; DEG10250233; DEG10400444; DEG10250330; DEG10400680; DEG10350313;
392	CDW1_00617	Amino-acid carrier protein AlsT	PF01235.16	Sodium:alanine symporter family	2	DEG10110061; DEG10050085;
393	CDW1_00620	Aminodeoxychorismate/anthranilate synthase component 2	PF00117.27	Glutamine amidotransferase class-I	32	DEG10170020; DEG10270006; DEG10410530; DEG10050500; DEG10280368; DEG10050421; DEG10270597; DEG10450024; DEG10020024; DEG10450248; DEG10440117; DEG10250005; DEG10390073; DEG10360157; DEG10120208; DEG10130343; DEG10400045; DEG10050104; DEG10250666; DEG10400105; DEG10400535; DEG10100534; DEG10130295; DEG10130018; DEG10080069; DEG10220125; DEG10410253; DEG10280158; DEG10440007; DEG10410215; DEG102403…
394	CDW1_00621	Aminodeoxychorismate synthase component 1	PF00425.17	chorismate binding enzyme	20	DEG10100378; DEG10470204; DEG10100265; DEG10250633; DEG10100150; DEG10400262; DEG10270181; DEG10400543; DEG10250185; DEG10130114; DEG10110107; DEG10410530; DEG10280233; DEG10280391; DEG10130045; DEG10050115; DEG10250328; DEG10440018; DEG10250463; DEG10270305;
395	CDW1_00622	Aminodeoxychorismate lyase	PF01063.18	Amino-transferase class IV	4	DEG10130315; DEG10440129; DEG10470472; DEG10130099;
396	CDW1_00623	Glutamine synthetase	PF12437.7	Glutamine synthetase type III N terminal	9	DEG10170172; DEG10130294; DEG10350284; DEG10460327; DEG10050312; DEG10280527; DEG10110208; DEG10240208; DEG10200286;
397	CDW1_00624	HPr-like protein Crh	PF00381.18	PTS HPr component phosphorylation site	2	DEG10170109; DEG10020091;
398	CDW1_00625	4-hydroxy-3-methylbut-2-enyl diphosphate reductase	PF02401.17	LytB protein	26	DEG10290304; DEG10150268; DEG10130450; DEG10230107; DEG10050358; DEG10270197; DEG10400015; DEG10010177; DEG10480010; DEG10160005; DEG10250208; DEG10220132; DEG10430413; DEG10030149; DEG10200408; DEG10120094; DEG10340387; DEG10460370; DEG10330005; DEG10310114; DEG10360247; DEG10450070; DEG10280274; DEG10190003; DEG10320007; DEG10180008;
399	CDW1_00626	30S ribosomal protein S1	PF00575.22	S1 RNA binding domain	27	DEG10100275; DEG10330136; DEG10130272; DEG10420188; DEG10200437; DEG10290226; DEG10350318; DEG10180469; DEG10410023; DEG10260064; DEG10370112; DEG10450340; DEG10250339; DEG10190076; DEG10210121; DEG10480082; DEG10030375; DEG10400188; DEG10310113; DEG10320095; DEG10160134; DEG10340147; DEG10440084; DEG10380118; DEG10050436; DEG10360126; DEG10240184;
400	CDW1_00627	Alkaline phosphatase 4 precursor	PF00245.19	Alkaline phosphatase	1	DEG10470390;
401	CDW1_00628	Lipoprotein E precursor	PF03767.13	HAD superfamily, subfamily IIIB (Acid phosphatase)	2	DEG10220222; DEG10390132;
402	CDW1_00629	tRNA-specific adenosine deaminase	PF00383.22	Cytidine and deoxycytidylate deaminase zinc-binding region	7	DEG10190049; DEG10030176; DEG10390226; DEG10050326; DEG10220384; DEG10480053; DEG10180075;
403	CDW1_00631	Cyclic nucleotide-binding domain protein	PF00027.28	Cyclic nucleotide-binding domain	2	DEG10230030; DEG10340264;
404	CDW1_00633	50S ribosomal protein L33 2	PF00471.19	Ribosomal protein L33	5	DEG10010175; DEG10400283; DEG10020168; DEG10340289; DEG10310050;
405	CDW1_00636	Hypothetical protein	PF02357.18	Transcription termination factor nusG	27	DEG10390197; DEG10240346; DEG10160263; DEG10360211; DEG10080222; DEG10330266; DEG10350412; DEG10400170; DEG10270112; DEG10450226; DEG10290021; DEG10250122; DEG10430049; DEG10130047; DEG10310052; DEG10030046; DEG10120340; DEG10220333; DEG10230159; DEG10420296; DEG10460188; DEG10200385; DEG10410420; DEG10050240; DEG10280259; DEG10340490; DEG10190275;
406	CDW1_00637	50S ribosomal protein L11	PF00298.18	Ribosomal protein L11, N-terminal domain	31	DEG10170040; DEG10120339; DEG10240345; DEG10060063; DEG10390196; DEG10150030; DEG10290022; DEG10280260; DEG10160262; DEG10080221; DEG10100089; DEG10340489; DEG10350411; DEG10330265; DEG10020043; DEG10250123; DEG10200088; DEG10130048; DEG10320328; DEG10310053; DEG10140006; DEG10050166; DEG10030047; DEG10360210; DEG10220332; DEG10210148; DEG10460189; DEG10400169; DEG10410419; DEG10420246; DEG104300…
407	CDW1_00638	50S ribosomal protein L1	PF00687.20	Ribosomal protein L1p/L10e family	26	DEG10170041; DEG10120338; DEG10060064; DEG10240344; DEG10150031; DEG10460190; DEG10280261; DEG10340488; DEG10450225; DEG10370057; DEG10290023; DEG10250124; DEG10210147; DEG10020044; DEG10130049; DEG10140007; DEG10030048; DEG10220331; DEG10230158; DEG10010025; DEG10400168; DEG10380054; DEG10360209; DEG10410418; DEG10420245; DEG10430051;
408	CDW1_00639	50S ribosomal protein L10	PF00466.19	Ribosomal protein L10	27	DEG10060295; DEG10120337; DEG10240343; DEG10460191; DEG10160261; DEG10410417; DEG10330264; DEG10350410; DEG10170042; DEG10290024; DEG10020045; DEG10140108; DEG10310054; DEG10200082; DEG10280380; DEG10420198; DEG10030049; DEG10250127; DEG10100090; DEG10010026; DEG10180569; DEG10320329; DEG10210112; DEG10400167; DEG10360208; DEG10130050; DEG10190276;
409	CDW1_00640	50S ribosomal protein L7/L12	PF00542.18	Ribosomal protein L7/L12 C-terminal domain	32	DEG10030050; DEG10060296; DEG10170043; DEG10120336; DEG10390194; DEG10240342; DEG10150032; DEG10460192; DEG10220329; DEG10160260; DEG10410416; DEG10110211; DEG10330263; DEG10450224; DEG10340486; DEG10290025; DEG10140107; DEG10020046; DEG10310055; DEG10200083; DEG10420197; DEG10280379; DEG10100091; DEG10010027; DEG10360207; DEG10210113; DEG10400166; DEG10180570; DEG10130051; DEG10190277; DEG103203…
410	CDW1_00641	DNA-directed RNA polymerase subunit beta	PF00562.27	RNA polymerase Rpb2, domain 6	38	DEG10170044; DEG10030051; DEG10120335; DEG10240341; DEG10390193; DEG10150033; DEG10400392; DEG10220328; DEG10310056; DEG10110212; DEG10410415; DEG10330262; DEG10380021; DEG10450223; DEG10270116; DEG10140206; DEG10020047; DEG10290026; DEG10250129; DEG10200084; DEG10060281; DEG10050165; DEG10420054; DEG10010028; DEG10280378; DEG10230156; DEG10100093; DEG10360206; DEG10350409; DEG10370026; DEG102100…
411	CDW1_00642	DNA-directed RNA polymerase subunit beta	PF04997.11	RNA polymerase Rpb1, domain 1	37	DEG10170045; DEG10030052; DEG10470012; DEG10140205; DEG10120334; DEG10390192; DEG10240340; DEG10210033; DEG10400393; DEG10400394; DEG10220327; DEG10110213; DEG10410414; DEG10380022; DEG10330261; DEG10450222; DEG10270117; DEG10290027; DEG10020048; DEG10200085; DEG10060280; DEG10420055; DEG10100094; DEG10010029; DEG10230155; DEG10360205; DEG10350408; DEG10370027; DEG10160258; DEG10180572; DEG101300…
412	CDW1_00643	Hypothetical protein	PF03755.12	YicC-like family, N-terminal region	5	DEG10050157; DEG10390173; DEG10220293; DEG10340378; DEG10140119;
413	CDW1_00644	Guanylate kinase	PF00625.20	Guanylate kinase	35	DEG10390174; DEG10130451; DEG10460339; DEG10230101; DEG10220294; DEG10010111; DEG10120168; DEG10400298; DEG10340379; DEG10180540; DEG10140269; DEG10380181; DEG10060088; DEG10080056; DEG10250261; DEG10200213; DEG10240176; DEG10210164; DEG10320306; DEG10430414; DEG10290064; DEG10100223; DEG10330282; DEG10480272; DEG10050642; DEG10360324; DEG10160278; DEG10350326; DEG10280276; DEG10420075; DEG103701…
414	CDW1_00646	Thiamine biosynthesis lipoprotein ApbE precursor	PF02424.14	ApbE family	3	DEG10220354; DEG10350126; DEG10050077;
415	CDW1_00648	O-acetyltransferase OatA	PF01757.21	Acyltransferase family	2	DEG10380009; DEG10370008;
416	CDW1_00650	tRNA pseudouridine synthase A	PF01416.19	tRNA pseudouridine synthase	6	DEG10440026; DEG10100545; DEG10400551; DEG10050599; DEG10250674; DEG10060153;
417	CDW1_00652	Transcriptional regulator PerR	PF01475.18	Ferric uptake regulator family	9	DEG10250380; DEG10170198; DEG10240135; DEG10350362; DEG10480074; DEG10430159; DEG10400255; DEG10410105; DEG10310042;
418	CDW1_00653	Sulfite reductase [NADPH] hemoprotein beta-component	PF03460.16	Nitrite/Sulfite reductase ferredoxin-like half domain	5	DEG10400005; DEG10400309; DEG10130368; DEG10400464; DEG10280470;
419	CDW1_00654	Peptidyl-tRNA hydrolase	PF01195.18	Peptidyl-tRNA hydrolase	34	DEG10130358; DEG10390022; DEG10120234; DEG10150283; DEG10480108; DEG10170029; DEG10050135; DEG10420003; DEG10010014; DEG10280188; DEG10380002; DEG10080301; DEG10140309; DEG10240028; DEG10210003; DEG10060065; DEG10460355; DEG10290108; DEG10400054; DEG10310030; DEG10100153; DEG10250188; DEG10340166; DEG10410508; DEG10270186; DEG10230315; DEG10360261; DEG10180202; DEG10320166; DEG10220046; DEG101901…
420	CDW1_00655	Electron transport complex protein RnfC	PF01512.16	Respiratory-chain NADH dehydrogenase 51 Kd subunit	2	DEG10220359; DEG10390216;
421	CDW1_00656	Electron transport complex protein RnfD	PF03116.14	NQR2, RnfD, RnfE family	3	DEG10390215; DEG10220358; DEG10050612;
422	CDW1_00657	Electron transport complex protein RnfG	PF04205.13	FMN-binding domain	6	DEG10390045; DEG10390214; DEG10030215; DEG10220357; DEG10220083; DEG10110083;
423	CDW1_00658	Electron transport complex protein RnfE	PF02508.13	Rnf-Nqr subunit, membrane protein	8	DEG10320143; DEG10030214; DEG10390212; DEG10050613; DEG10030455; DEG10390213; DEG10220356; DEG10220355;
424	CDW1_00659	Electron transport complex protein RnfA	PF02508.13	Rnf-Nqr subunit, membrane protein	8	DEG10030214; DEG10220356; DEG10390212; DEG10050613; DEG10030455; DEG10390213; DEG10320143; DEG10220355;
425	CDW1_00664	Putative lipoprotein YiaD precursor	PF00691.19	OmpA family	12	DEG10260013; DEG10450319; DEG10410550; DEG10410197; DEG10030188; DEG10030351; DEG10350148; DEG10350322; DEG10200392; DEG10460105; DEG10440124; DEG10270161;
426	CDW1_00665	D-lactate dehydrogenase	PF02826.18	D-isomer specific 2-hydroxyacid dehydrogenase, NAD binding domain	19	DEG10130444; DEG10050562; DEG10100481; DEG10050037; DEG10030715; DEG10120281; DEG10340031; DEG10440141; DEG10050155; DEG10430317; DEG10390161; DEG10400383; DEG10250587; DEG10220111; DEG10020204; DEG10220272; DEG10360054; DEG10390063; DEG10030405;
427	CDW1_00667	Formate-tetrahydrofolate ligase	PF01268.18	Formate--tetrahydrofolate ligase	2	DEG10470190; DEG10370132;
428	CDW1_00668	2-aminoadipate transaminase	PF00155.20	Aminotransferase class I and II	3	DEG10470223; DEG10340198; DEG10470224;
429	CDW1_00669	Methionine gamma-lyase	PF01053.19	Cys/Met metabolism PLP-dependent enzyme	6	DEG10270070; DEG10130269; DEG10050056; DEG10280136; DEG10050038; DEG10440085;
430	CDW1_00670	Malate-2H(+)/Na(+)-lactate antiporter	PF03553.13	Na+/H+ antiporter family	4	DEG10470161; DEG10030235; DEG10110088; DEG10050402;
431	CDW1_00671	Pyruvate-flavodoxin oxidoreductase	PF01855.18	Pyruvate flavodoxin/ferredoxin oxidoreductase, thiamine diP-bdg	2	DEG10470323; DEG10340208;
432	CDW1_00672	Putative NADH oxidase	PF07992.13	Pyridine nucleotide-disulphide oxidoreductase	35	DEG10330028; DEG10100061; DEG10120319; DEG10050440; DEG10250657; DEG10260099; DEG10160027; DEG10270085; DEG10110014; DEG10410047; DEG10470439; DEG10180527; DEG10020166; DEG10070179; DEG10460165; DEG10290067; DEG10250088; DEG10360065; DEG10200427; DEG10140297; DEG10410239; DEG10480027; DEG10020096; DEG10060228; DEG10180029; DEG10450176; DEG10470194; DEG10400301; DEG10300048; DEG10200055; DEG103200…
433	CDW1_00673	Cold shock-like protein CspE	PF00313.21	'Cold-shock' DNA-binding domain	7	DEG10200354; DEG10280309; DEG10410456; DEG10100576; DEG10030757; DEG10030583; DEG10120170;
434	CDW1_00675	LemA family protein	PF04011.11	LemA family	2	DEG10220344; DEG10390205;
435	CDW1_00679	6,7-dimethyl-8-ribityllumazine synthase	PF00885.18	6,7-dimethyl-8-ribityllumazine synthase	18	DEG10280248; DEG10460211; DEG10290302; DEG10230288; DEG10320054; DEG10400578; DEG10220191; DEG10430447; DEG10160169; DEG10100230; DEG10480054; DEG10180076; DEG10190050; DEG10350329; DEG10410294; DEG10450107; DEG10330172; DEG10130490;
436	CDW1_00680	Riboflavin biosynthesis protein RibD	PF01872.16	RibD C-terminal domain	35	DEG10390021; DEG10030176; DEG10150057; DEG10290303; DEG10410292; DEG10460208; DEG10480053; DEG10350245; DEG10240250; DEG10280247; DEG10320053; DEG10180393; DEG10460029; DEG10180075; DEG10450360; DEG10250269; DEG10360156; DEG10240170; DEG10430040; DEG10160170; DEG10100228; DEG10400048; DEG10290278; DEG10480171; DEG10230238; DEG10150087; DEG10320203; DEG10190049; DEG10130034; DEG10160055; DEG102200…
437	CDW1_00681	Riboflavin synthase	PF00677.16	Lumazine binding domain	16	DEG10240169; DEG10330102; DEG10410293; DEG10130035; DEG10320140; DEG10230067; DEG10150058; DEG10480124; DEG10460209; DEG10220153; DEG10160100; DEG10400416; DEG10190115; DEG10450106; DEG10180277; DEG10050581;
438	CDW1_00682	Riboflavin biosynthesis protein RibBA	PF00926.18	3,4-dihydroxy-2-butanone 4-phosphate synthase	27	DEG10430406; DEG10290265; DEG10130438; DEG10030260; DEG10330109; DEG10160107; DEG10250270; DEG10410190; DEG10320155; DEG10190176; DEG10280413; DEG10230131; DEG10100229; DEG10460210; DEG10150061; DEG10480118; DEG10050102; DEG10270257; DEG10400361; DEG10120019; DEG10180222; DEG10220129; DEG10190109; DEG10160210; DEG10330213; DEG10180454; DEG10320243;
439	CDW1_00684	Aspartate carbamoyltransferase	PF02729.20	Aspartate/ornithine carbamoyltransferase, carbamoyl-P binding domain	15	DEG10400181; DEG10130179; DEG10410546; DEG10410378; DEG10280190; DEG10100218; DEG10130195; DEG10250256; DEG10100284; DEG10280094; DEG10400653; DEG10440075; DEG10440087; DEG10270250; DEG10240054;
440	CDW1_00685	Dihydroorotase	PF12890.6	Amidohydrolase family	12	DEG10350166; DEG10400130; DEG10400131; DEG10410379; DEG10470336; DEG10100219; DEG10250257; DEG10130180; DEG10280095; DEG10410187; DEG10020113; DEG10440076;
441	CDW1_00686	Carbamoyl-phosphate synthase small chain	PF00988.21	Carbamoyl-phosphate synthase small chain, CPSase domain	19	DEG10250259; DEG10130295; DEG10120208; DEG10130343; DEG10400105; DEG10100221; DEG10350093; DEG10360157; DEG10410530; DEG10450248; DEG10440102; DEG10410215; DEG10400045; DEG10050500; DEG10050421; DEG10240302; DEG10280051; DEG10400535; DEG10440117;
442	CDW1_00687	Carbamoyl-phosphate synthase large chain	PF02786.16	Carbamoyl-phosphate synthase L chain, ATP binding domain	31	DEG10370184; DEG10400192; DEG10240128; DEG10460269; DEG10250655; DEG10010173; DEG10100527; DEG10030037; DEG10310028; DEG10450249; DEG10250260; DEG10170202; DEG10440118; DEG10150294; DEG10130344; DEG10290086; DEG10450134; DEG10270251; DEG10350366; DEG10400343; DEG10200244; DEG10270588; DEG10380195; DEG10470374; DEG10420088; DEG10410489; DEG10240301; DEG10070024; DEG10210177; DEG10360280; DEG102800…
443	CDW1_00689	Dihydroorotate dehydrogenase B (NAD(+)), catalytic subunit	PF01180.20	Dihydroorotate dehydrogenase	9	DEG10260012; DEG10400072; DEG10250401; DEG10130186; DEG10350211; DEG10410151; DEG10300053; DEG10440096; DEG10270373;
444	CDW1_00690	Homoserine O-succinyltransferase	PF04204.15	Homoserine O-succinyltransferase	3	DEG10070197; DEG10280089; DEG10470497;
445	CDW1_00691	Orotidine 5'-phosphate decarboxylase	PF00215.23	Orotidine 5'-phosphate decarboxylase / HUMPS family	8	DEG10300047; DEG10180224; DEG10130271; DEG10030372; DEG10400667; DEG10110099; DEG10280475; DEG10410090;
446	CDW1_00696	GIY-YIG nuclease superfamily protein	PF01541.23	GIY-YIG catalytic domain	2	DEG10020029; DEG10180467;
447	CDW1_00709	tRNA N6-adenosine threonylcarbamoyltransferase	PF00814.24	Glycoprotease family	33	DEG10480208; DEG10360025; DEG10120333; DEG10130190; DEG10020226; DEG10010075; DEG10420274; DEG10190178; DEG10400311; DEG10340377; DEG10220072; DEG10070118; DEG10030101; DEG10410068; DEG10290120; DEG10370201; DEG10390039; DEG10230050; DEG10230100; DEG10340291; DEG10150020; DEG10170287; DEG10240366; DEG10060033; DEG10200015; DEG10200019; DEG10030387; DEG10160214; DEG10320246; DEG10330217; DEG104502…
448	CDW1_00711	Recombinase A	PF00154.20	recA bacterial DNA recombination protein	7	DEG10160189; DEG10400097; DEG10330191; DEG10280079; DEG10430227; DEG10020142; DEG10080023;
449	CDW1_00712	ADP-heptose--LPS heptosyltransferase 2	PF01075.16	Glycosyltransferase family 9 (heptosyltransferase)	13	DEG10330288; DEG10330289; DEG10200125; DEG10200066; DEG10350045; DEG10080047; DEG10350333; DEG10160285; DEG10160284; DEG10260083; DEG10050401; DEG10360301; DEG10240166;
450	CDW1_00714	ADP-heptose--LPS heptosyltransferase 2	PF01075.16	Glycosyltransferase family 9 (heptosyltransferase)	4	DEG10260083; DEG10360301; DEG10200066; DEG10350045;
451	CDW1_00715	Lipopolysaccharide core biosynthesis protein	PF01075.16	Glycosyltransferase family 9 (heptosyltransferase)	2	DEG10260083; DEG10080047;
452	CDW1_00716	SPBc2 prophage-derived glycosyltransferase SunS	PF00535.25	Glycosyl transferase family 2	1	DEG10440127;
453	CDW1_00717	Polysaccharide deacetylase	PF01522.20	Polysaccharide deacetylase	1	DEG10440128;
454	CDW1_00718	High-affinity branched-chain amino acid transport ATP-binding protein LivF	PF00005.26	ABC transporter	100	DEG10030734; DEG10340077; DEG10330295; DEG10100381; DEG10050394; DEG10020083; DEG10350028; DEG10220139; DEG10250225; DEG10400139; DEG10460240; DEG10130324; DEG10120209; DEG10150123; DEG10180246; DEG10280312; DEG10260086; DEG10180475; DEG10360106; DEG10050060; DEG10400349; DEG10070110; DEG10470406; DEG10290200; DEG10350332; DEG10250613; DEG10370038; DEG10370226; DEG10370225; DEG10210103; DEG103202…
455	CDW1_00719	Lipopolysaccharide export system ATP-binding protein LptB	PF00005.26	ABC transporter	100	DEG10030734; DEG10460320; DEG10180114; DEG10050394; DEG10020083; DEG10350028; DEG10220139; DEG10270222; DEG10250225; DEG10400139; DEG10460240; DEG10470106; DEG10340077; DEG10120209; DEG10350194; DEG10180246; DEG10280312; DEG10050262; DEG10180475; DEG10100446; DEG10360106; DEG10050060; DEG10400349; DEG10190094; DEG10470406; DEG10350332; DEG10250613; DEG10370038; DEG10370226; DEG10370225; DEG100701…
456	CDW1_00720	High-affinity branched-chain amino acid transport system permease protein LivH	PF02653.15	Branched-chain amino acid transport system / permease component	1	DEG10350331;
457	CDW1_00722	Leucine-, isoleucine-, valine-, threonine-, and alanine-binding protein precursor	PF13458.5	Periplasmic binding protein	2	DEG10470170; DEG10350191;
458	CDW1_00724	Putative DNA-binding protein	PF04297.13	Putative helix-turn-helix protein, YlxM / p13 like	1	DEG10070071;
459	CDW1_00725	Signal recognition particle protein	PF00448.21	SRP54-type protein, GTPase domain	70	DEG10240125; DEG10350369; DEG10460079; DEG10390019; DEG10380142; DEG10330294; DEG10480181; DEG10280268; DEG10380066; DEG10070070; DEG10400440; DEG10350024; DEG10450283; DEG10450281; DEG10110193; DEG10320217; DEG10280321; DEG10070065; DEG10370131; DEG10080130; DEG10020123; DEG10160183; DEG10340351; DEG10020124; DEG10230083; DEG10320298; DEG10230049; DEG10210140; DEG10180523; DEG10180407; DEG103301…
460	CDW1_00726	30S ribosomal protein S16	PF00886.18	Ribosomal protein S16	17	DEG10420212; DEG10130449; DEG10430412; DEG10010124; DEG10020125; DEG10170148; DEG10120330; DEG10060362; DEG10310092; DEG10210127; DEG10380104; DEG10140174; DEG10400441; DEG10240189; DEG10450284; DEG10340315; DEG10150088;
461	CDW1_00727	Hypothetical protein	PF03606.14	C4-dicarboxylate anaerobic carrier	2	DEG10470276; DEG10050264;
462	CDW1_00728	Regulatory protein MgsR	PF03960.14	ArsC family	5	DEG10180375; DEG10070122; DEG10170102; DEG10050048; DEG10290237;
463	CDW1_00729	Branched-chain amino acid transport system 2 carrier protein	PF05525.12	Branched-chain amino acid transport protein	1	DEG10470064;
464	CDW1_00730	Tyrosine--tRNA ligase	PF00579.24	tRNA synthetases class I (W and Y)	36	DEG10120232; DEG10460264; DEG10480123; DEG10340017; DEG10130004; DEG10160102; DEG10310168; DEG10140182; DEG10020205; DEG10060368; DEG10280202; DEG10180273; DEG10230185; DEG10270322; DEG10350354; DEG10380020; DEG10190114; DEG10200237; DEG10070234; DEG10250355; DEG10030129; DEG10290124; DEG10170260; DEG10010216; DEG10430005; DEG10420053; DEG10330105; DEG10050579; DEG10400668; DEG10320142; DEG104102…
465	CDW1_00732	Endonuclease III	PF00730.24	HhH-GPD superfamily base excision DNA repair protein	1	DEG10050614;
466	CDW1_00733	Cysteine desulfurase	PF00266.18	Aminotransferase class-V	49	DEG10460262; DEG10340054; DEG10020079; DEG10030158; DEG10290203; DEG10350470; DEG10250595; DEG10050462; DEG10480168; DEG10020180; DEG10220155; DEG10410264; DEG10350293; DEG10200232; DEG10450195; DEG10200236; DEG10240212; DEG10430205; DEG10430204; DEG10250285; DEG10100244; DEG10100490; DEG10210119; DEG10010234; DEG10460258; DEG10170226; DEG10400433; DEG10390088; DEG10060277; DEG10380133; DEG102705…
467	CDW1_00734	NifU-like protein	PF01592.15	NifU-like N terminal domain	14	DEG10010233; DEG10150078; DEG10290204; DEG10080035; DEG10030159; DEG10240213; DEG10430203; DEG10180387; DEG10480167; DEG10400446; DEG10170087; DEG10130210; DEG10360164; DEG10310024;
468	CDW1_00737	Modulator of FtsH protease HflK	PF01145.24	SPFH domain / Band 7 family	3	DEG10470185; DEG10110223; DEG10300086;
469	CDW1_00739	Elongation factor G	PF00009.26	Elongation factor Tu GTP binding domain	74	DEG10420095; DEG10380190; DEG10020137; DEG10130313; DEG10340492; DEG10230160; DEG10170048; DEG10170049; DEG10050638; DEG10020086; DEG10020099; DEG10060366; DEG10220422; DEG10010032; DEG10410411; DEG10110190; DEG10280185; DEG10170166; DEG10350413; DEG10270119; DEG10180509; DEG10180568; DEG10130146; DEG10370036; DEG10340483; DEG10390199; DEG10370177; DEG10010033; DEG10140160; DEG10470347; DEG104202…
470	CDW1_00740	Xaa-Pro aminopeptidase	PF00557.23	Metallopeptidase family M24	7	DEG10080251; DEG10010057; DEG10060264; DEG10270471; DEG10050296; DEG10140184; DEG10440072;
471	CDW1_00741	Nif-specific regulatory protein	PF00158.25	Sigma-54 interaction domain	9	DEG10030266; DEG10410274; DEG10220041; DEG10470370; DEG10340155; DEG10230304; DEG10450161; DEG10260026; DEG10280038;
472	CDW1_00744	Succinyl-CoA:coenzyme A transferase	PF13336.5	Acetyl-CoA hydrolase/transferase C-terminal domain	1	DEG10050010;
473	CDW1_00747	Aspartate-semialdehyde dehydrogenase	PF02774.17	Semialdehyde dehydrogenase, dimerisation domain	23	DEG10010139; DEG10330298; DEG10340074; DEG10480260; DEG10400462; DEG10250719; DEG10230221; DEG10220113; DEG10360111; DEG10410062; DEG10450264; DEG10320294; DEG10460063; DEG10130082; DEG10240377; DEG10160294; DEG10150120; DEG10430080; DEG10470330; DEG10050206; DEG10190236; DEG10100582; DEG10180519;
474	CDW1_00748	Aspartokinase 3	PF00696.27	Amino acid kinase family	20	DEG10280491; DEG10270648; DEG10400260; DEG10360039; DEG10130174; DEG10030465; DEG10290290; DEG10220008; DEG10050040; DEG10200111; DEG10470164; DEG10350268; DEG10450341; DEG10080227; DEG10250720; DEG10100583; DEG10430167; DEG10460033; DEG10240225; DEG10410132;
475	CDW1_00749	Homoserine dehydrogenase	PF00742.18	Homoserine dehydrogenase	12	DEG10270227; DEG10350108; DEG10410267; DEG10130039; DEG10100193; DEG10030465; DEG10050040; DEG10240268; DEG10440013; DEG10250232; DEG10400530; DEG10280519;
476	CDW1_00750	Threonine synthase	PF14821.5	Threonine synthase N terminus	8	DEG10300063; DEG10350109; DEG10200411; DEG10050039; DEG10240269; DEG10410154; DEG10280192; DEG10450072;
477	CDW1_00751	Homoserine kinase	PF00288.25	GHMP kinases N terminal domain	4	DEG10250234; DEG10100195; DEG10270229; DEG10400364;
478	CDW1_00752	RNA polymerase sigma-54 factor	PF04963.12	Sigma-54 factor, core binding domain	5	DEG10180476; DEG10220248; DEG10340510; DEG10230134; DEG10390151;
479	CDW1_00753	30S ribosomal protein S1	PF09371.9	Tex-like protein N-terminal domain	27	DEG10100275; DEG10330136; DEG10290174; DEG10130272; DEG10420188; DEG10200437; DEG10290226; DEG10350318; DEG10410023; DEG10070154; DEG10370112; DEG10450340; DEG10250339; DEG10190076; DEG10210121; DEG10480082; DEG10030375; DEG10400188; DEG10320095; DEG10160134; DEG10340147; DEG10440084; DEG10380118; DEG10050436; DEG10050181; DEG10360126; DEG10240184;
480	CDW1_00754	Sporulation kinase E	PF02518.25	Histidine kinase-, DNA gyrase B-, and HSP90-like ATPase	5	DEG10340402; DEG10170010; DEG10200130; DEG10410472; DEG10010262;
481	CDW1_00755	Isoleucine--tRNA ligase	PF00133.21	tRNA synthetases class I (I, L, M and V)	100	DEG10330352; DEG10290306; DEG10160148; DEG10240062; DEG10480070; DEG10020210; DEG10460195; DEG10420100; DEG10420106; DEG10230300; DEG10340272; DEG10280301; DEG10130006; DEG10290105; DEG10170264; DEG10210040; DEG10030147; DEG10060284; DEG10400629; DEG10420295; DEG10070203; DEG10220258; DEG10180006; DEG10430007; DEG10310102; DEG10480303; DEG10010110; DEG10020186; DEG10120108; DEG10460048; DEG101702…
482	CDW1_00756	Lipoprotein signal peptidase	PF01252.17	Signal peptidase (SPase) II	24	DEG10290305; DEG10240061; DEG10400427; DEG10220093; DEG10120107; DEG10410516; DEG10160004; DEG10050357; DEG10130005; DEG10430006; DEG10330004; DEG10390050; DEG10150270; DEG10460277; DEG10480009; DEG10360248; DEG10350059; DEG10140259; DEG10190002; DEG10180007; DEG10320006; DEG10100254; DEG10250307; DEG10200096;
483	CDW1_00757	Glycine--tRNA ligase alpha subunit	PF02091.14	Glycyl-tRNA synthetase alpha subunit	25	DEG10400638; DEG10480264; DEG10330291; DEG10420064; DEG10160287; DEG10110195; DEG10380189; DEG10370176; DEG10200165; DEG10290008; DEG10320300; DEG10190243; DEG10010181; DEG10130442; DEG10460373; DEG10150003; DEG10120132; DEG10450050; DEG10070180; DEG10410183; DEG10360006; DEG10180530; DEG10240048; DEG10210172; DEG10280529;
484	CDW1_00758	Glycine--tRNA ligase beta subunit	PF02092.16	Glycyl-tRNA synthetase beta subunit	28	DEG10330292; DEG10430409; DEG10480263; DEG10420065; DEG10110194; DEG10160288; DEG10380188; DEG10310160; DEG10280530; DEG10350043; DEG10050335; DEG10370175; DEG10200166; DEG10320299; DEG10290007; DEG10180529; DEG10030005; DEG10010180; DEG10460372; DEG10130443; DEG10150002; DEG10400004; DEG10240047; DEG10120174; DEG10410184; DEG10360005; DEG10450052; DEG10210171;
485	CDW1_00759	GTP cyclohydrolase 1	PF01227.21	GTP cyclohydrolase I	25	DEG10030711; DEG10420186; DEG10320185; DEG10280087; DEG10340407; DEG10080156; DEG10270635; DEG10400408; DEG10480148; DEG10220138; DEG10190130; DEG10230265; DEG10100568; DEG10330080; DEG10450187; DEG10290375; DEG10430284; DEG10250703; DEG10410422; DEG10180344; DEG10210036; DEG10130298; DEG10160077; DEG10460175; DEG10070127;
486	CDW1_00760	Bifunctional folate synthesis protein	PF01288.19	7,8-dihydro-6-hydroxymethylpterin-pyrophosphokinase (HPPK)	30	DEG10400585; DEG10420183; DEG10310004; DEG10470011; DEG10200192; DEG10420184; DEG10340011; DEG10400012; DEG10100566; DEG10290090; DEG10430097; DEG10450141; DEG10220012; DEG10180033; DEG10030102; DEG10410229; DEG10410228; DEG10170034; DEG10460318; DEG10390059; DEG10170033; DEG10360264; DEG10210037; DEG10220106; DEG10130390; DEG10190023; DEG10070128; DEG10280524; DEG10240160; DEG10120187;
487	CDW1_00761	Dihydropteroate synthase	PF00809.21	Pterin binding enzyme	22	DEG10340079; DEG10420185; DEG10220097; DEG10100567; DEG10360271; DEG10230226; DEG10450140; DEG10150288; DEG10460107; DEG10350096; DEG10130341; DEG10050537; DEG10170032; DEG10400592; DEG10250702; DEG10210034; DEG10200389; DEG10070125; DEG10290110; DEG10120187; DEG10410230; DEG10030131;
488	CDW1_00764	Putative transcriptional regulatory protein pdtaR	PF00072.23	Response regulator receiver domain	42	DEG10030155; DEG10170009; DEG10250167; DEG10100273; DEG10470153; DEG10300014; DEG10300012; DEG10250148; DEG10010263; DEG10360095; DEG10400348; DEG10270578; DEG10280325; DEG10300100; DEG10470265; DEG10200470; DEG10210141; DEG10380065; DEG10410226; DEG10200371; DEG10460392; DEG10200335; DEG10460124; DEG10410382; DEG10380177; DEG10250641; DEG10150219; DEG10270162; DEG10420078; DEG10400369; DEG103201…
489	CDW1_00765	Putative sensor histidine kinase pdtaS	PF07568.11	Histidine kinase	1	DEG10170010;
490	CDW1_00768	Ethanolamine ammonia-lyase light chain	PF05985.10	Ethanolamine ammonia-lyase light chain (EutC)	1	DEG10430245;
491	CDW1_00769	Ethanolamine utilization protein EutL	PF00936.18	BMC domain	1	DEG10180370;
492	CDW1_00770	Major carboxysome shell protein 1A	PF00936.18	BMC domain	2	DEG10400357; DEG10400353;
493	CDW1_00771	Propanediol utilization protein PduA	PF00936.18	BMC domain	3	DEG10400069; DEG10400357; DEG10400353;
494	CDW1_00772	Aldehyde-alcohol dehydrogenase	PF00171.21	Aldehyde dehydrogenase family	14	DEG10130093; DEG10410039; DEG10350360; DEG10350145; DEG10240139; DEG10440035; DEG10470080; DEG10020294; DEG10390084; DEG10110101; DEG10470237; DEG10350453; DEG10110085; DEG10220146;
495	CDW1_00775	Ethanolamine utilization protein EutN	PF03319.12	Ethanolamine utilisation protein EutN/carboxysome	2	DEG10400354; DEG10180374;
496	CDW1_00779	Aldehyde-alcohol dehydrogenase	PF00465.18	Iron-containing alcohol dehydrogenase	2	DEG10070237; DEG10110101;
497	CDW1_00780	Thioredoxin	PF00085.19	Thioredoxin	13	DEG10220004; DEG10060099; DEG10030730; DEG10410029; DEG10010202; DEG10150321; DEG10420271; DEG10180400; DEG10130381; DEG10110205; DEG10290070; DEG10170122; DEG10400455;
498	CDW1_00785	CRISPR-associated protein Cas4/endonuclease Cas1 fusion	PF01867.15	CRISPR associated protein Cas1	2	DEG10250543; DEG10100442;
499	CDW1_00802	Hypothetical protein	PF02481.14	DNA recombination-mediator protein A	1	DEG10320221;
500	CDW1_00804	Transcriptional regulatory protein SrrA	PF00072.23	Response regulator receiver domain	16	DEG10030155; DEG10080191; DEG10460050; DEG10300096; DEG10130462; DEG10250167; DEG10210141; DEG10380065; DEG10070064; DEG10400369; DEG10460179; DEG10470371; DEG10370066; DEG10420126; DEG10270162; DEG10450293;
501	CDW1_00805	Sporulation kinase E	PF02518.25	Histidine kinase-, DNA gyrase B-, and HSP90-like ATPase	9	DEG10200128; DEG10170010; DEG10130463; DEG10350488; DEG10430428; DEG10340402; DEG10010262; DEG10410096; DEG10260096;
502	CDW1_00806	Gamma-glutamyltranspeptidase precursor	PF01019.20	Gamma-glutamyltranspeptidase	2	DEG10260073; DEG10270138;
503	CDW1_00816	ABC transporter ATP-binding protein YxdL	PF00005.26	ABC transporter	100	DEG10030734; DEG10340077; DEG10330114; DEG10060061; DEG10180114; DEG10100446; DEG10020083; DEG10050542; DEG10270222; DEG10250225; DEG10080054; DEG10360293; DEG10230224; DEG10470106; DEG10130324; DEG10150123; DEG10180246; DEG10050262; DEG10260086; DEG10360106; DEG10050060; DEG10400349; DEG10190094; DEG10330135; DEG10060049; DEG10080223; DEG10370038; DEG10370226; DEG10370225; DEG10200045; DEG100701…
504	CDW1_00820	Sensor kinase CusS	PF02518.25	Histidine kinase-, DNA gyrase B-, and HSP90-like ATPase	30	DEG10260016; DEG10400403; DEG10270577; DEG10340402; DEG10010262; DEG10270175; DEG10450005; DEG10450004; DEG10200128; DEG10250166; DEG10400235; DEG10440058; DEG10450081; DEG10450080; DEG10260069; DEG10200422; DEG10170010; DEG10250640; DEG10180268; DEG10130463; DEG10100517; DEG10250729; DEG10380037; DEG10250179; DEG10410237; DEG10100147; DEG10430428; DEG10410096; DEG10440044; DEG10110029;
505	CDW1_00821	Transcriptional activator protein CopR	PF00072.23	Response regulator receiver domain	78	DEG10030155; DEG10170009; DEG10380148; DEG10460050; DEG10240004; DEG10200470; DEG10180209; DEG10080191; DEG10470153; DEG10340401; DEG10300014; DEG10300012; DEG10250148; DEG10010263; DEG10440057; DEG10350236; DEG10420126; DEG10270578; DEG10410472; DEG10450006; DEG10410071; DEG10300096; DEG10400471; DEG10470265; DEG10250167; DEG10350008; DEG10210141; DEG10380065; DEG10310158; DEG10280043; DEG104102…
506	CDW1_00823	Adenylate kinase	PF00406.21	Adenylate kinase	31	DEG10170313; DEG10160162; DEG10010056; DEG10460159; DEG10030207; DEG10060142; DEG10120257; DEG10340158; DEG10480059; DEG10320059; DEG10110036; DEG10130162; DEG10210026; DEG10190055; DEG10450206; DEG10140221; DEG10400557; DEG10330165; DEG10430163; DEG10390095; DEG10290187; DEG10180089; DEG10420033; DEG10380017; DEG10220167; DEG10020257; DEG10240056; DEG10350054; DEG10200155; DEG10310077; DEG100701…
507	CDW1_00824	Methionine aminopeptidase 1	PF00557.23	Metallopeptidase family M24	37	DEG10050631; DEG10330033; DEG10010057; DEG10120124; DEG10270514; DEG10060143; DEG10270471; DEG10030451; DEG10050296; DEG10270364; DEG10140184; DEG10480032; DEG10220400; DEG10340460; DEG10180038; DEG10320032; DEG10460393; DEG10200355; DEG10290149; DEG10140220; DEG10250554; DEG10420148; DEG10400635; DEG10440072; DEG10380158; DEG10060264; DEG10020214; DEG10300061; DEG10080251; DEG10160032; DEG101900…
508	CDW1_00829	Translation initiation factor IF-1	PF01176.18	Translation initiation factor 1A / IF-1	32	DEG10170312; DEG10050175; DEG10010058; DEG10100549; DEG10080250; DEG10320086; DEG10480077; DEG10410455; DEG10400651; DEG10250679; DEG10130081; DEG10390235; DEG10210027; DEG10030338; DEG10190071; DEG10240318; DEG10120192; DEG10060144; DEG10330142; DEG10150146; DEG10340459; DEG10460180; DEG10160139; DEG10420034; DEG10020256; DEG10140219; DEG10370020; DEG10290248; DEG10280500; DEG10200327; DEG102203…
509	CDW1_00831	30S ribosomal protein S13	PF00416.21	Ribosomal protein S13/S18	34	DEG10170310; DEG10150051; DEG10290053; DEG10050285; DEG10180491; DEG10130411; DEG10360190; DEG10230144; DEG10030515; DEG10160322; DEG10120075; DEG10450205; DEG10060146; DEG10240316; DEG10190208; DEG10330326; DEG10460160; DEG10410388; DEG10400555; DEG10480232; DEG10340458; DEG10380018; DEG10010060; DEG10420035; DEG10270607; DEG10020254; DEG10280161; DEG10370021; DEG10430381; DEG10220397; DEG102001…
510	CDW1_00832	30S ribosomal protein S11	PF00411.18	Ribosomal protein S11	34	DEG10390233; DEG10150052; DEG10290054; DEG10100548; DEG10060147; DEG10130410; DEG10310204; DEG10030514; DEG10210028; DEG10160323; DEG10340457; DEG10450204; DEG10110178; DEG10240315; DEG10400554; DEG10330327; DEG10460161; DEG10410387; DEG10170309; DEG10480231; DEG10050286; DEG10010061; DEG10420036; DEG10360189; DEG10020253; DEG10140216; DEG10120076; DEG10370022; DEG10280160; DEG10430380; DEG102203…
511	CDW1_00833	30S ribosomal protein S4	PF01479.24	S4 domain	36	DEG10390232; DEG10290055; DEG10420308; DEG10100547; DEG10140283; DEG10230143; DEG10060252; DEG10400379; DEG10250677; DEG10030513; DEG10020203; DEG10160324; DEG10460394; DEG10430379; DEG10350395; DEG10190206; DEG10410223; DEG10240314; DEG10200336; DEG10130409; DEG10010215; DEG10330328; DEG10480230; DEG10050287; DEG10210213; DEG10340456; DEG10360188; DEG10270606; DEG10380231; DEG10370222; DEG102801…
512	CDW1_00834	DNA-directed RNA polymerase subunit alpha	PF03118.14	Bacterial RNA polymerase, alpha chain C terminal domain	38	DEG10390231; DEG10290056; DEG10060148; DEG10100546; DEG10230142; DEG10480229; DEG10250676; DEG10030512; DEG10210029; DEG10430378; DEG10120078; DEG10160325; DEG10350394; DEG10190205; DEG10450203; DEG10110177; DEG10240313; DEG10130408; DEG10120307; DEG10410386; DEG10460162; DEG10170308; DEG10400553; DEG10330329; DEG10360187; DEG10010062; DEG10380019; DEG10050288; DEG10420037; DEG10340455; DEG100202…
513	CDW1_00835	50S ribosomal protein L17	PF01196.18	Ribosomal protein L17	29	DEG10150053; DEG10330330; DEG10060149; DEG10290057; DEG10080248; DEG10480228; DEG10250675; DEG10030511; DEG10160326; DEG10190204; DEG10450202; DEG10240312; DEG10430377; DEG10170307; DEG10460163; DEG10410385; DEG10400552; DEG10130407; DEG10360186; DEG10420038; DEG10010063; DEG10050289; DEG10120079; DEG10020251; DEG10370024; DEG10140214; DEG10210030; DEG10320264; DEG10200159;
514	CDW1_00836	NADP-dependent glyceraldehyde-3-phosphate dehydrogenase	PF00171.21	Aldehyde dehydrogenase family	19	DEG10100173; DEG10270037; DEG10380162; DEG10130498; DEG10270043; DEG10350453; DEG10270209; DEG10270136; DEG10270512; DEG10020294; DEG10470080; DEG10470028; DEG10420144; DEG10250218; DEG10110101; DEG10470237; DEG10370148; DEG10350145; DEG10110085;
515	CDW1_00837	Putative isomerase YddE	PF02567.15	Phenazine biosynthesis-like protein	1	DEG10180253;
516	CDW1_00838	GDP-L-fucose synthase	PF01370.20	NAD dependent epimerase/dehydratase family	1	DEG10200329;
517	CDW1_00839	Flavodoxin	PF00258.24	Flavodoxin	9	DEG10320076; DEG10330146; DEG10050088; DEG10290218; DEG10480075; DEG10160143; DEG10080215; DEG10030402; DEG10190069;
518	CDW1_00840	tRNA threonylcarbamoyladenosine dehydratase	PF00899.20	ThiF family	19	DEG10050052; DEG10470293; DEG10270418; DEG10130285; DEG10250628; DEG10220078; DEG10100369; DEG10390043; DEG10280532; DEG10340076; DEG10050529; DEG10400040; DEG10200469; DEG10390186; DEG10460004; DEG10270572; DEG10230223; DEG10220317; DEG10410033;
519	CDW1_00841	2,3-bisphosphoglycerate-dependent phosphoglycerate mutase	PF00300.21	Histidine phosphatase superfamily (branch 1)	11	DEG10050256; DEG10470182; DEG10390011; DEG10250093; DEG10380168; DEG10420133; DEG10280352; DEG10400129; DEG10220029; DEG10210065; DEG10400388;
520	CDW1_00845	Inner membrane symporter YicJ	PF13347.5	MFS/sugar transport protein	2	DEG10180060; DEG10190045;
521	CDW1_00848	IMPACT family member YigZ	PF01205.18	Uncharacterized protein family UPF0029	1	DEG10020063;
522	CDW1_00851	Periplasmic dipeptide transport protein precursor	PF00496.21	Bacterial extracellular solute-binding proteins, family 5 Middle	9	DEG10470296; DEG10470297; DEG10080052; DEG10270645; DEG10450345; DEG10470239; DEG10030704; DEG10110050; DEG10100579;
523	CDW1_00852	Glutamyl aminopeptidase	PF05343.13	M42 glutamyl aminopeptidase	1	DEG10470085;
524	CDW1_00855	Bacitracin export ATP-binding protein BceA	PF00005.26	ABC transporter	43	DEG10430308; DEG10030734; DEG10100216; DEG10480100; DEG10460240; DEG10340077; DEG10460097; DEG10060049; DEG10270434; DEG10400349; DEG10350028; DEG10250613; DEG10350143; DEG10230224; DEG10270176; DEG10140305; DEG10370038; DEG10370226; DEG10410170; DEG10140145; DEG10180114; DEG10290348; DEG10050217; DEG10190072; DEG10100381; DEG10130324; DEG10250180; DEG10420315; DEG10350467; DEG10460204; DEG102100…
525	CDW1_00856	Hydroperoxy fatty acid reductase gpx1	PF00255.18	Glutathione peroxidase	1	DEG10180286;
526	CDW1_00859	High-affinity heme uptake system protein IsdE precursor	PF01497.17	Periplasmic binding protein	1	DEG10470399;
527	CDW1_00860	Putative ABC transporter permease protein	PF01032.17	FecCD transport family	10	DEG10470318; DEG10160156; DEG10160155; DEG10330158; DEG10330159; DEG10440109; DEG10350193; DEG10050541; DEG10470493; DEG10460321;
528	CDW1_00861	Putative ABC transporter ATP-binding protein	PF00005.26	ABC transporter	100	DEG10430308; DEG10030734; DEG10340077; DEG10330114; DEG10330295; DEG10100381; DEG10300009; DEG10350028; DEG10310171; DEG10050540; DEG10160112; DEG10470106; DEG10130324; DEG10120209; DEG10350194; DEG10150123; DEG10280312; DEG10050262; DEG10180475; DEG10360106; DEG10050060; DEG10190094; DEG10470406; DEG10250613; DEG10270176; DEG10370038; DEG10370226; DEG10370225; DEG10340219; DEG10320297; DEG103201…
529	CDW1_00862	Nitrogenase iron protein 1	PF00142.17	4Fe-4S iron sulfur cluster binding proteins, NifH/frxC family	2	DEG10340116; DEG10120200;
530	CDW1_00866	HTH-type transcriptional repressor GlcR	PF00455.21	DeoR C terminal sensor domain	2	DEG10050198; DEG10290392;
531	CDW1_00867	Tagatose-6-phosphate kinase	PF00294.23	pfkB family carbohydrate kinase	3	DEG10080149; DEG10470315; DEG10020059;
532	CDW1_00868	PTS system fructose-specific EIIABC component	PF00359.21	Phosphoenolpyruvate-dependent sugar phosphotransferase system, EIIA 2	8	DEG10180477; DEG10020243; DEG10240033; DEG10470314; DEG10020295; DEG10050416; DEG10020060; DEG10180365;
533	CDW1_00869	K(+)/H(+) antiporter NhaP	PF00999.20	Sodium/hydrogen exchanger family	1	DEG10400620;
534	CDW1_00870	30S ribosomal protein S12	PF00164.24	Ribosomal protein S12/S23	34	DEG10120049; DEG10170046; DEG10370034; DEG10060069; DEG10030059; DEG10010030; DEG10280187; DEG10410413; DEG10080220; DEG10220424; DEG10270118; DEG10130144; DEG10050190; DEG10340485; DEG10140162; DEG10310057; DEG10290028; DEG10020049; DEG10320293; DEG10480257; DEG10240339; DEG10100097; DEG10160296; DEG10330300; DEG10210200; DEG10360204; DEG10200383; DEG10190233; DEG10400226; DEG10430150; DEG102501…
535	CDW1_00871	30S ribosomal protein S7	PF00177.20	Ribosomal protein S7p/S5e	35	DEG10170047; DEG10410412; DEG10150034; DEG10420280; DEG10010031; DEG10280186; DEG10110191; DEG10130145; DEG10370035; DEG10220423; DEG10340484; DEG10140161; DEG10290029; DEG10320292; DEG10030060; DEG10480256; DEG10240338; DEG10080219; DEG10120050; DEG10060070; DEG10330301; DEG10460185; DEG10160297; DEG10210199; DEG10100098; DEG10050189; DEG10380030; DEG10360203; DEG10200382; DEG10190232; DEG104002…
536	CDW1_00872	Elongation factor G	PF00009.26	Elongation factor Tu GTP binding domain	100	DEG10150286; DEG10020086; DEG10210198; DEG10400507; DEG10100449; DEG10350413; DEG10180508; DEG10180509; DEG10340483; DEG10450009; DEG10470347; DEG10420279; DEG10240293; DEG10120051; DEG10060114; DEG10120365; DEG10360266; DEG10350405; DEG10350406; DEG10180471; DEG10400223; DEG10340492; DEG10250133; DEG10250132; DEG10020174; DEG10140150; DEG10030135; DEG10400224; DEG10230160; DEG10410411; DEG101101…
537	CDW1_00873	Elongation factor Tu	PF00009.26	Elongation factor Tu GTP binding domain	100	DEG10150286; DEG10020086; DEG10360266; DEG10400507; DEG10100449; DEG10350413; DEG10270224; DEG10180508; DEG10180509; DEG10250229; DEG10340483; DEG10450009; DEG10110170; DEG10470347; DEG10420279; DEG10340049; DEG10100190; DEG10120051; DEG10120365; DEG10210198; DEG10350405; DEG10180471; DEG10400223; DEG10400224; DEG10250133; DEG10250132; DEG10020174; DEG10020137; DEG10030135; DEG10340492; DEG102301…
538	CDW1_00874	Malate-2H(+)/Na(+)-lactate antiporter	PF03553.13	Na+/H+ antiporter family	3	DEG10470161; DEG10110088; DEG10050402;
539	CDW1_00875	Histidine ammonia-lyase	PF00221.18	Aromatic amino acid lyase	3	DEG10110048; DEG10030244; DEG10350162;
540	CDW1_00876	Urocanate hydratase	PF17392.1	Urocanase C-terminal domain	2	DEG10470304; DEG10350164;
541	CDW1_00879	Ribosomal large subunit pseudouridine synthase D	PF00849.21	RNA pseudouridylate synthase	16	DEG10060176; DEG10050080; DEG10050199; DEG10340089; DEG10080162; DEG10260015; DEG10050020; DEG10080123; DEG10180012; DEG10050140; DEG10250308; DEG10180402; DEG10270289; DEG10390086; DEG10140111; DEG10220151;
542	CDW1_00880	Ribonuclease HII	PF01351.17	Ribonuclease HII	4	DEG10180050; DEG10290163; DEG10030436; DEG10050385;
543	CDW1_00881	Hypothetical protein	PF02021.16	Uncharacterised protein family UPF0102	1	DEG10340104;
544	CDW1_00883	DNA utilization protein GntX	PF00156.26	Phosphoribosyl transferase domain	1	DEG10070241;
545	CDW1_00885	Bifunctional PGK/TIM	PF00121.17	Triosephosphate isomerase	25	DEG10100234; DEG10270263; DEG10340409; DEG10070195; DEG10390079; DEG10230264; DEG10400312; DEG10220136; DEG10170079; DEG10130057; DEG10140169; DEG10120349; DEG10460253; DEG10060350; DEG10010239; DEG10420132; DEG10360269; DEG10210091; DEG10380070; DEG10240085; DEG10050225; DEG10430058; DEG10250276; DEG10020072; DEG10200247;
546	CDW1_00886	Undecaprenyl-diphosphatase	PF02673.17	Bacitracin resistance protein BacA	9	DEG10410016; DEG10440120; DEG10230182; DEG10460395; DEG10070029; DEG10020058; DEG10200444; DEG10400494; DEG10340008;
547	CDW1_00887	ADP-L-glycero-D-manno-heptose-6-epimerase	PF01370.20	NAD dependent epimerase/dehydratase family	14	DEG10070219; DEG10200179; DEG10200329; DEG10150056; DEG10480265; DEG10330290; DEG10310150; DEG10360184; DEG10160286; DEG10060094; DEG10350314; DEG10420291; DEG10070200; DEG10410483;
548	CDW1_00888	Hypothetical protein	PF02811.18	PHP domain	2	DEG10440130; DEG10050507;
549	CDW1_00890	Serine acetyltransferase	PF00132.23	Bacterial transferase hexapeptide (six repeats)	16	DEG10340229; DEG10450150; DEG10250601; DEG10430016; DEG10410425; DEG10070055; DEG10170037; DEG10050195; DEG10180533; DEG10280393; DEG10470351; DEG10270550; DEG10360123; DEG10010093; DEG10210149; DEG10460307;
550	CDW1_00891	Cysteine synthase	PF00291.24	Pyridoxal-phosphate dependent enzyme	6	DEG10350174; DEG10120293; DEG10130038; DEG10440012; DEG10400680; DEG10350313;
551	CDW1_00893	N-acetylmuramoyl-L-alanine amidase AmiA precursor	PF01520.17	N-acetylmuramoyl-L-alanine amidase	10	DEG10200239; DEG10350049; DEG10290076; DEG10270684; DEG10050029; DEG10100610; DEG10170229; DEG10240052; DEG10310167; DEG10250767;
552	CDW1_00894	Preprotein translocase subunit YajC	PF02699.14	Preprotein translocase subunit	13	DEG10160173; DEG10340169; DEG10430353; DEG10240151; DEG10390177; DEG10080314; DEG10460348; DEG10120247; DEG10310148; DEG10330176; DEG10280195; DEG10220304; DEG10200293;
553	CDW1_00896	Putative nicotinate-nucleotide adenylyltransferase	PF01966.21	HD domain	3	DEG10060203; DEG10140130; DEG10420258;
554	CDW1_00897	Ribonuclease R	PF00773.18	RNB domain	7	DEG10050636; DEG10060085; DEG10110224; DEG10260028; DEG10170082; DEG10110098; DEG10470456;
555	CDW1_00898	SsrA-binding protein	PF01668.17	SmpB protein	10	DEG10060046; DEG10220298; DEG10340345; DEG10410283; DEG10300083; DEG10170083; DEG10140135; DEG10400451; DEG10050343; DEG10020075;
556	CDW1_00900	Threonine--tRNA ligase 2	PF00587.24	tRNA synthetase class II core domain (G, H, P, S and T)	66	DEG10030594; DEG10200338; DEG10060308; DEG10120270; DEG10220196; DEG10170161; DEG10340293; DEG10420288; DEG10420125; DEG10450125; DEG10400677; DEG10360094; DEG10350370; DEG10250516; DEG10100421; DEG10230053; DEG10080016; DEG10160049; DEG10340211; DEG10370210; DEG10130387; DEG10140065; DEG10380220; DEG10380064; DEG10210142; DEG10450186; DEG10110078; DEG10240124; DEG10050493; DEG10430100; DEG101800…
557	CDW1_00901	Heat-inducible transcription repressor HrcA	PF01628.20	HrcA protein C terminal domain	4	DEG10250459; DEG10140044; DEG10060173; DEG10420040;
558	CDW1_00902	Heat shock protein GrpE	PF01025.18	GrpE	25	DEG10170215; DEG10030175; DEG10310100; DEG10420041; DEG10480182; DEG10400524; DEG10340215; DEG10080014; DEG10200028; DEG10160184; DEG10320218; DEG10380204; DEG10410088; DEG10330186; DEG10290143; DEG10180409; DEG10280145; DEG10370194; DEG10240156; DEG10150290; DEG10430359; DEG10190159; DEG10110152; DEG10350347; DEG10130499;
559	CDW1_00903	Chaperone protein DnaK	PF00012.19	Hsp70 protein	56	DEG10470403; DEG10170214; DEG10240007; DEG10400077; DEG10460052; DEG10290207; DEG10420042; DEG10220194; DEG10330244; DEG10290096; DEG10240157; DEG10160001; DEG10360275; DEG10270062; DEG10210188; DEG10200006; DEG10250060; DEG10230243; DEG10080013; DEG10160241; DEG10180385; DEG10380203; DEG10350009; DEG10410089; DEG10390105; DEG10240216; DEG10130207; DEG10360243; DEG10100038; DEG10280144; DEG102001…
560	CDW1_00904	Chaperone protein DnaJ	PF01556.17	DnaJ C terminal domain	22	DEG10100040; DEG10170213; DEG10100375; DEG10060168; DEG10420043; DEG10400448; DEG10210187; DEG10290097; DEG10220371; DEG10250062; DEG10380202; DEG10250458; DEG10390221; DEG10370192; DEG10240158; DEG10430457; DEG10060011; DEG10140291; DEG10310159; DEG10450015; DEG10020172; DEG10400670;
561	CDW1_00906	Putative DMT superfamily transporter inner membrane protein	PF00892.19	Protein of unknown function (DUF1749)	2	DEG10050227; DEG10080230;
562	CDW1_00907	Galactokinase	PF10509.8	Galactokinase galactose-binding signature	1	DEG10070131;
563	CDW1_00909	UDP-glucose 4-epimerase	PF16363.4	GDP-mannose 4,6 dehydratase	39	DEG10320182; DEG10150056; DEG10380123; DEG10330290; DEG10400422; DEG10230103; DEG10350314; DEG10160286; DEG10270638; DEG10270027; DEG10250680; DEG10400333; DEG10070219; DEG10370116; DEG10250021; DEG10480265; DEG10260045; DEG10100011; DEG10420192; DEG10100550; DEG10360184; DEG10100573; DEG10250709; DEG10220105; DEG10420291; DEG10200179; DEG10240262; DEG10400080; DEG10070200; DEG10310150; DEG102706…
564	CDW1_00910	Glutamate--tRNA ligase	PF00749.20	tRNA synthetases class I (E and Q), catalytic domain	62	DEG10050487; DEG10130234; DEG10030209; DEG10420048; DEG10230068; DEG10230162; DEG10480073; DEG10240227; DEG10340318; DEG10050111; DEG10430246; DEG10380029; DEG10460193; DEG10150119; DEG10280365; DEG10220425; DEG10320075; DEG10270537; DEG10210203; DEG10150191; DEG10360112; DEG10160067; DEG10370032; DEG10190138; DEG10410320; DEG10410321; DEG10020041; DEG10070232; DEG10180117; DEG10450349; DEG101402…
565	CDW1_00911	Glutamyl-tRNA synthetase			1	DEG10460193;
566	CDW1_00912	Guanine/hypoxanthine permease PbuG	PF00860.19	Permease family	3	DEG10050059; DEG10220217; DEG10110218;
567	CDW1_00913	Chaperone protein DnaJ	PF00226.30	DnaJ domain	12	DEG10390221; DEG10370192; DEG10170213; DEG10380202; DEG10240158; DEG10420043; DEG10020172; DEG10210187; DEG10060011; DEG10140291; DEG10220371; DEG10450015;
568	CDW1_00914	Bifunctional protein GlmU	PF00132.23	Bacterial transferase hexapeptide (six repeats)	42	DEG10400070; DEG10170026; DEG10250191; DEG10030557; DEG10120121; DEG10010012; DEG10060367; DEG10080030; DEG10100521; DEG10350018; DEG10180546; DEG10480280; DEG10070055; DEG10290393; DEG10370054; DEG10190261; DEG10160270; DEG10400495; DEG10210149; DEG10200254; DEG10100155; DEG10380027; DEG10460166; DEG10470382; DEG10430451; DEG10430452; DEG10240016; DEG10340229; DEG10250647; DEG10270188; DEG103603…
569	CDW1_00915	Ribose-phosphate pyrophosphokinase	PF13793.5	N-terminal domain of ribose phosphate pyrophosphokinase	35	DEG10120236; DEG10240029; DEG10060045; DEG10160085; DEG10170027; DEG10480109; DEG10250190; DEG10130356; DEG10010013; DEG10350025; DEG10410511; DEG10380006; DEG10420009; DEG10220013; DEG10330087; DEG10210006; DEG10430140; DEG10290330; DEG10460354; DEG10100154; DEG10340271; DEG10230034; DEG10050578; DEG10270187; DEG10400532; DEG10360260; DEG10370006; DEG10180204; DEG10140039; DEG10080122; DEG101901…
570	CDW1_00916	Threonylcarbamoyl-AMP synthase	PF01300.17	Telomere recombination	30	DEG10330333; DEG10200410; DEG10340405; DEG10480226; DEG10170296; DEG10120027; DEG10160329; DEG10230267; DEG10050214; DEG10350047; DEG10140249; DEG10190201; DEG10240051; DEG10420179; DEG10460332; DEG10150006; DEG10100200; DEG10380136; DEG10010254; DEG10400472; DEG10130030; DEG10250238; DEG10220430; DEG10410189; DEG10280015; DEG10320261; DEG10390259; DEG10290010; DEG10360009; DEG10430035;
571	CDW1_00918	Alanine racemase	PF01168.19	Alanine racemase, N-terminal domain	16	DEG10070209; DEG10030067; DEG10380208; DEG10250669; DEG10080161; DEG10270600; DEG10330338; DEG10230282; DEG10100540; DEG10400546; DEG10290334; DEG10420264; DEG10010072; DEG10050568; DEG10210054; DEG10220247;
572	CDW1_00920	Phenyllactate dehydrogenase	PF02826.18	D-isomer specific 2-hydroxyacid dehydrogenase, NAD binding domain	19	DEG10130444; DEG10400383; DEG10100481; DEG10050037; DEG10030715; DEG10120281; DEG10340031; DEG10440141; DEG10050155; DEG10430317; DEG10390161; DEG10050562; DEG10250587; DEG10220111; DEG10020204; DEG10220272; DEG10360054; DEG10390063; DEG10030405;
573	CDW1_00921	NAD-specific glutamate dehydrogenase	PF00208.20	Glutamate/Leucine/Phenylalanine/Valine dehydrogenase	5	DEG10220273; DEG10390162; DEG10470369; DEG10240143; DEG10350357;
574	CDW1_00923	Glutaconyl-CoA decarboxylase subunit gamma	PF00364.21	Biotin-requiring enzyme	30	DEG10370185; DEG10240129; DEG10250655; DEG10480224; DEG10360279; DEG10310121; DEG10100527; DEG10430240; DEG10320259; DEG10160242; DEG10330245; DEG10170203; DEG10120147; DEG10150293; DEG10220089; DEG10130222; DEG10190199; DEG10400664; DEG10060225; DEG10350365; DEG10250178; DEG10100146; DEG10270588; DEG10210179; DEG10130477; DEG10450135; DEG10200243; DEG10420086; DEG10030038; DEG10070022;
575	CDW1_00925	Glutaconate CoA-transferase subunit A	PF01144.22	Coenzyme A transferase	1	DEG10270619;
576	CDW1_00927	Glutaconyl-CoA decarboxylase subunit alpha	PF01039.21	Carboxyl transferase domain	11	DEG10100362; DEG10250742; DEG10270587; DEG10250449; DEG10220086; DEG10100598; DEG10270663; DEG10250654; DEG10390047; DEG10270409; DEG10270174;
577	CDW1_00934	Hep_Hag	PF05662.13	Coiled stalk of trimeric autotransporter adhesin	4	DEG10350235; DEG10350450; DEG10350172; DEG10350137;
578	CDW1_00935	Transcriptional regulatory protein YpdB	PF04397.14	LytTr DNA-binding domain	20	DEG10030155; DEG10380148; DEG10230052; DEG10370066; DEG10280325; DEG10300100; DEG10340267; DEG10070064; DEG10470153; DEG10380177; DEG10210141; DEG10380065; DEG10390129; DEG10450142; DEG10220219; DEG10230269; DEG10420126; DEG10180164; DEG10470507; DEG10420078;
579	CDW1_00936	Sensor histidine kinase YpdA	PF07694.11	5TMR of 5TMR-LYT	1	DEG10470503;
580	CDW1_00937	Carbon starvation protein A	PF02554.13	Carbon starvation protein CstA	3	DEG10470498; DEG10110041; DEG10260006;
581	CDW1_00940	Phosphate regulon transcriptional regulatory protein PhoB	PF00072.23	Response regulator receiver domain	55	DEG10030155; DEG10170009; DEG10380148; DEG10460050; DEG10200470; DEG10080191; DEG10340401; DEG10250148; DEG10010263; DEG10440057; DEG10350236; DEG10420126; DEG10270578; DEG10450006; DEG10260070; DEG10300096; DEG10400471; DEG10250167; DEG10380065; DEG10280043; DEG10210141; DEG10200371; DEG10410514; DEG10280376; DEG10470455; DEG10400348; DEG10130462; DEG10450260; DEG10460124; DEG10230052; DEG100506…
582	CDW1_00941	Sensor histidine kinase RcsC	PF00072.23	Response regulator receiver domain	55	DEG10030155; DEG10450260; DEG10270162; DEG10260016; DEG10400403; DEG10410237; DEG10270577; DEG10340402; DEG10300012; DEG10380065; DEG10010262; DEG10260096; DEG10410472; DEG10450005; DEG10450004; DEG10450142; DEG10300014; DEG10300096; DEG10460392; DEG10200128; DEG10300095; DEG10210141; DEG10400235; DEG10280043; DEG10440058; DEG10350451; DEG10450081; DEG10200335; DEG10260069; DEG10410382; DEG100801…
583	CDW1_00950	Propanediol utilization protein PduA	PF00936.18	BMC domain	3	DEG10400069; DEG10400357; DEG10400353;
584	CDW1_00954	Aldehyde-alcohol dehydrogenase	PF00171.21	Aldehyde dehydrogenase family	14	DEG10240139; DEG10380162; DEG10270136; DEG10270512; DEG10470080; DEG10470028; DEG10420144; DEG10390084; DEG10110101; DEG10470237; DEG10370148; DEG10350145; DEG10110085; DEG10220146;
585	CDW1_00957	Gamma-glutamyltranspeptidase precursor	PF01019.20	Gamma-glutamyltranspeptidase	2	DEG10260073; DEG10270138;
586	CDW1_00958	Rubredoxin-oxygen oxidoreductase	PF00753.26	Metallo-beta-lactamase superfamily	2	DEG10390100; DEG10220175;
587	CDW1_00959	Lipoprotein-releasing system ATP-binding protein LolD	PF00005.26	ABC transporter	100	DEG10030734; DEG10470070; DEG10340077; DEG10330114; DEG10330295; DEG10100381; DEG10450127; DEG10050394; DEG10020083; DEG10050542; DEG10250225; DEG10080054; DEG10470106; DEG10130324; DEG10150123; DEG10180246; DEG10300009; DEG10050262; DEG10100446; DEG10360106; DEG10050060; DEG10400349; DEG10190094; DEG10410336; DEG10030320; DEG10290200; DEG10060049; DEG10250613; DEG10270176; DEG10370038; DEG103702…
588	CDW1_00960	Lipoprotein-releasing system transmembrane protein LolC	PF12704.6	MacB-like periplasmic core domain	37	DEG10290199; DEG10480101; DEG10230169; DEG10030367; DEG10120129; DEG10480099; DEG10330113; DEG10290201; DEG10330115; DEG10450126; DEG10050561; DEG10350278; DEG10340199; DEG10460239; DEG10320117; DEG10190095; DEG10200266; DEG10190093; DEG10240218; DEG10130325; DEG10030365; DEG10390165; DEG10230063; DEG10230076; DEG10430310; DEG10160113; DEG10150124; DEG10180184; DEG10150122; DEG10050556; DEG101801…
589	CDW1_00961	Penicillin-binding protein 4 precursor	PF00912.21	Transglycosylase	16	DEG10050303; DEG10170188; DEG10340270; DEG10050632; DEG10080098; DEG10380182; DEG10450136; DEG10230032; DEG10410234; DEG10370167; DEG10310062; DEG10440098; DEG10250014; DEG10220170; DEG10390098; DEG10410256;
590	CDW1_00963	ATP-dependent DNA helicase RecQ	PF09382.9	RQC domain	15	DEG10470137; DEG10250631; DEG10050245; DEG10070145; DEG10270219; DEG10370171; DEG10380185; DEG10450197; DEG10270642; DEG10030572; DEG10270573; DEG10050321; DEG10420069; DEG10020228; DEG10260063;
591	CDW1_00965	Hypothetical protein	PF02481.14	DNA recombination-mediator protein A	2	DEG10080058; DEG10320221;
592	CDW1_00966	Hep_Hag	PF05658.13	Head domain of trimeric autotransporter adhesin	3	DEG10350450; DEG10350172; DEG10350137;
593	CDW1_00981	Putative prophage phiRv2 integrase	PF00589.21	Phage integrase family	3	DEG10180554; DEG10470225; DEG10430314;
594	CDW1_00982	Adhesin YadA precursor	PF05662.13	Coiled stalk of trimeric autotransporter adhesin	4	DEG10350235; DEG10350450; DEG10350172; DEG10350137;
595	CDW1_00984	Ribosomal RNA small subunit methyltransferase B	PF01189.16	16S rRNA methyltransferase RsmB/F	2	DEG10370136; DEG10380149;
596	CDW1_00986	Ditrans,polycis-undecaprenyl-diphosphate synthase ((2E,6E)-farnesyl-diphosphate specific)	PF01255.18	Putative undecaprenyl diphosphate synthase	35	DEG10290154; DEG10330039; DEG10390026; DEG10130198; DEG10120045; DEG10100372; DEG10480038; DEG10110018; DEG10350257; DEG10250202; DEG10340094; DEG10450147; DEG10220051; DEG10190033; DEG10380222; DEG10200259; DEG10280063; DEG10240238; DEG10250456; DEG10460311; DEG10400060; DEG10320038; DEG10030446; DEG10210195; DEG10270424; DEG10230237; DEG10420290; DEG10160038; DEG10410331; DEG10170159; DEG103702…
597	CDW1_00987	Phosphatidate cytidylyltransferase	PF01148.19	Cytidylyltransferase family	36	DEG10290155; DEG10340119; DEG10270517; DEG10390001; DEG10010132; DEG10020133; DEG10420289; DEG10480039; DEG10110019; DEG10320039; DEG10100456; DEG10150098; DEG10450148; DEG10190034; DEG10380221; DEG10200258; DEG10250558; DEG10240239; DEG10330040; DEG10460310; DEG10170160; DEG10360144; DEG10030445; DEG10350256; DEG10130199; DEG10210194; DEG10120046; DEG10220006; DEG10230276; DEG10280064; DEG101600…
598	CDW1_00988	1-deoxy-D-xylulose 5-phosphate reductoisomerase	PF02670.15	1-deoxy-D-xylulose 5-phosphate reductoisomerase	29	DEG10330038; DEG10460309; DEG10120317; DEG10270516; DEG10010133; DEG10190032; DEG10050291; DEG10290156; DEG10480037; DEG10350255; DEG10150099; DEG10340372; DEG10320037; DEG10250557; DEG10200257; DEG10280065; DEG10130200; DEG10390142; DEG10310179; DEG10030444; DEG10400387; DEG10220234; DEG10160037; DEG10470279; DEG10240240; DEG10360143; DEG10410330; DEG10180043; DEG10430231;
599	CDW1_00990	Thymidylate kinase	PF02223.16	Thymidylate kinase	2	DEG10250642; DEG10270579;
600	CDW1_00991	Putative zinc metalloprotease	PF02163.21	Peptidase family M50	12	DEG10350254; DEG10290157; DEG10300060; DEG10340371; DEG10160040; DEG10100455; DEG10030443; DEG10070010; DEG10410329; DEG10250556; DEG10190035; DEG10330041;
601	CDW1_00992	Transcriptional regulatory protein ZraR	PF00158.25	Sigma-54 interaction domain	9	DEG10030266; DEG10410274; DEG10220041; DEG10470370; DEG10340155; DEG10230304; DEG10450161; DEG10260026; DEG10280038;
602	CDW1_00993	Peptidylprolyl isomerase	PF13624.5	SurA N-terminal domain	2	DEG10080026; DEG10470096;
603	CDW1_00994	DNA primase	PF08275.10	DNA primase catalytic core, N-terminal domain	32	DEG10120215; DEG10130353; DEG10240367; DEG10100370; DEG10430144; DEG10010179; DEG10210086; DEG10060211; DEG10230266; DEG10320247; DEG10170208; DEG10140167; DEG10430143; DEG10200373; DEG10370090; DEG10250453; DEG10420237; DEG10380091; DEG10050169; DEG10270420; DEG10480210; DEG10220377; DEG10400324; DEG10180456; DEG10360024; DEG10160216; DEG10020170; DEG10070161; DEG10410216; DEG10290119; DEG104601…
604	CDW1_00995	RNA polymerase sigma factor SigA	PF04539.15	Sigma-70 region 3	55	DEG10130359; DEG10240368; DEG10430326; DEG10050170; DEG10120214; DEG10230066; DEG10290383; DEG10330297; DEG10240025; DEG10100429; DEG10010178; DEG10210087; DEG10430274; DEG10160217; DEG10150019; DEG10340317; DEG10060210; DEG10030098; DEG10330220; DEG10400175; DEG10180521; DEG10200376; DEG10360017; DEG10020169; DEG10200372; DEG10370091; DEG10320295; DEG10450247; DEG10170207; DEG10470385; DEG104202…
605	CDW1_00998	Putative GTP cyclohydrolase 1 type 2	PF01784.17	NIF3 (NGG1p interacting factor 3)	1	DEG10080164;
606	CDW1_01000	Acetyl-CoA acetyltransferase	PF00108.22	Thiolase, N-terminal domain	5	DEG10470445; DEG10470488; DEG10300049; DEG10430210; DEG10170015;
607	CDW1_01001	3-oxoacyl-[acyl-carrier-protein] reductase FabG	PF13561.5	Enoyl-(Acyl carrier protein) reductase	72	DEG10370187; DEG10330119; DEG10470016; DEG10270466; DEG10460077; DEG10100217; DEG10480095; DEG10430134; DEG10470173; DEG10470172; DEG10150130; DEG10150072; DEG10120274; DEG10480120; DEG10230004; DEG10120252; DEG10160104; DEG10400030; DEG10110097; DEG10210181; DEG10190110; DEG10250492; DEG10010118; DEG10340259; DEG10430093; DEG10410369; DEG10270613; DEG10020120; DEG10050073; DEG10120298; DEG100303…
608	CDW1_01002	D-tyrosyl-tRNA(Tyr) deacylase	PF02580.15	D-Tyr-tRNA(Tyr) deacylase	1	DEG10170230;
609	CDW1_01003	Nicotinate phosphoribosyltransferase pncB2	PF04095.15	Nicotinate phosphoribosyltransferase (NAPRTase) family	9	DEG10010229; DEG10070072; DEG10470054; DEG10170280; DEG10420073; DEG10140180; DEG10380184; DEG10370169; DEG10210166;
610	CDW1_01004	Phosphatidylserine decarboxylase proenzyme	PF02666.14	Phosphatidylserine decarboxylase	11	DEG10160338; DEG10480299; DEG10330343; DEG10360285; DEG10120120; DEG10080270; DEG10430445; DEG10320343; DEG10130488; DEG10150297; DEG10190287;
611	CDW1_01006	AI-2 transport protein TqsA	PF01594.15	AI-2E family transporter	2	DEG10070047; DEG10050122;
612	CDW1_01007	Ribosomal RNA large subunit methyltransferase K/L	PF01170.17	Putative RNA methylase family UPF0020	1	DEG10020158;
613	CDW1_01009	Putative peptidyl-prolyl cis-trans isomerase	PF00160.20	Cyclophilin type peptidyl-prolyl cis-trans isomerase/CLD	6	DEG10290171; DEG10250506; DEG10030356; DEG10180098; DEG10470359; DEG10100417;
614	CDW1_01010	Na+/H+ antiporter family protein	PF03553.13	Na+/H+ antiporter family	1	DEG10470362;
615	CDW1_01012	N-acetyldiaminopimelate deacetylase	PF01546.27	Peptidase family M20/M25/M40	3	DEG10350429; DEG10470032; DEG10010094;
616	CDW1_01013	Amino-acid carrier protein AlsT	PF01235.16	Sodium:alanine symporter family	2	DEG10110061; DEG10050085;
617	CDW1_01014	Branched-chain amino acid transport protein (AzlD)	PF05437.11	Branched-chain amino acid transport protein (AzlD)	1	DEG10050639;
618	CDW1_01015	Inner membrane protein YgaZ	PF03591.13	AzlC protein	1	DEG10050640;
619	CDW1_01019	DNA polymerase III subunit alpha	PF07733.11	Bacterial DNA polymerase III alpha subunit	47	DEG10330047; DEG10020135; DEG10120128; DEG10230121; DEG10140286; DEG10400545; DEG10420164; DEG10130253; DEG10060022; DEG10060218; DEG10030435; DEG10460316; DEG10020201; DEG10450128; DEG10420287; DEG10050250; DEG10400154; DEG10160046; DEG10360137; DEG10180051; DEG10380155; DEG10140265; DEG10240076; DEG10290164; DEG10410335; DEG10380219; DEG10010214; DEG10010135; DEG10340106; DEG10210088; DEG104800…
620	CDW1_01020	Alkaline shock protein 23	PF03780.12	Asp23 family, cell envelope-related function	1	DEG10420050;
621	CDW1_01023	Hypothetical protein	PF01029.17	NusB family	20	DEG10360183; DEG10310037; DEG10430448; DEG10290301; DEG10280285; DEG10150059; DEG10320055; DEG10220178; DEG10340168; DEG10160168; DEG10460212; DEG10240168; DEG10480055; DEG10450108; DEG10180077; DEG10400643; DEG10070027; DEG10200169; DEG10100407; DEG10330171;
622	CDW1_01026	Competence protein ComM	PF01078.20	Magnesium chelatase, subunit ChlI	5	DEG10100461; DEG10340278; DEG10250563; DEG10050403; DEG10270521;
623	CDW1_01027	Twitching mobility protein	PF00437.19	Type II/IV secretion system protein	3	DEG10350204; DEG10130056; DEG10080281;
624	CDW1_01028	Oxygen-independent coproporphyrinogen-III oxidase 2	PF04055.20	Radical SAM superfamily	2	DEG10350291; DEG10410087;
625	CDW1_01030	33 kDa chaperonin	PF01430.18	Hsp33 protein	1	DEG10050293;
626	CDW1_01031	Putative deoxyribonuclease YcfH	PF01026.20	TatD related DNase	5	DEG10050609; DEG10180608; DEG10050036; DEG10020032; DEG10120173;
627	CDW1_01032	Holo-[acyl-carrier-protein] synthase	PF01648.19	4'-phosphopantetheinyl transferase superfamily	16	DEG10200194; DEG10180394; DEG10030493; DEG10320204; DEG10160054; DEG10460242; DEG10380209; DEG10070210; DEG10480172; DEG10420265; DEG10010071; DEG10280427; DEG10190148; DEG10330055; DEG10170290; DEG10210053;
628	CDW1_01033	Peptide chain release factor 2	PF03462.17	PCRF domain	63	DEG10420180; DEG10030423; DEG10230286; DEG10340070; DEG10400547; DEG10370126; DEG10010242; DEG10100500; DEG10340132; DEG10050564; DEG10270559; DEG10220446; DEG10250614; DEG10130286; DEG10200238; DEG10220263; DEG10350279; DEG10070056; DEG10320232; DEG10060216; DEG10330201; DEG10270231; DEG10430259; DEG10140028; DEG10370075; DEG10170071; DEG10070038; DEG10020065; DEG10410133; DEG10360152; DEG101502…
629	CDW1_01036	Phosphoglycerate kinase	PF00162.18	Phosphoglycerate kinase	28	DEG10130237; DEG10100233; DEG10010240; DEG10290093; DEG10140086; DEG10160203; DEG10190170; DEG10320237; DEG10340353; DEG10370204; DEG10170078; DEG10070030; DEG10330206; DEG10210041; DEG10420277; DEG10400282; DEG10220080; DEG10050168; DEG10060241; DEG10480197; DEG10430189; DEG10030088; DEG10180437; DEG10270262; DEG10250275; DEG10020071; DEG10410173; DEG10230087;
630	CDW1_01038	Glyceraldehyde-3-phosphate dehydrogenase	PF02800.19	Glyceraldehyde 3-phosphate dehydrogenase, C-terminal domain	33	DEG10210197; DEG10340137; DEG10430297; DEG10100232; DEG10270261; DEG10020194; DEG10280266; DEG10220016; DEG10230289; DEG10370037; DEG10410174; DEG10430169; DEG10460126; DEG10250274; DEG10170077; DEG10160091; DEG10480132; DEG10400436; DEG10130309; DEG10060242; DEG10420278; DEG10050001; DEG10180303; DEG10190123; DEG10380032; DEG10360021; DEG10130176; DEG10140018; DEG10320124; DEG10330093; DEG103101…
631	CDW1_01039	Ribosomal large subunit pseudouridine synthase D	PF00849.21	RNA pseudouridylate synthase	16	DEG10060176; DEG10050080; DEG10050199; DEG10340089; DEG10080162; DEG10260015; DEG10050020; DEG10080123; DEG10180012; DEG10050140; DEG10250308; DEG10180402; DEG10270289; DEG10390086; DEG10140111; DEG10220151;
632	CDW1_01040	Glutamyl-tRNA reductase	PF01488.19	Shikimate / quinate 5-dehydrogenase	15	DEG10150280; DEG10250099; DEG10480112; DEG10400133; DEG10160088; DEG10120326; DEG10190104; DEG10130354; DEG10320162; DEG10270090; DEG10430142; DEG10330090; DEG10100064; DEG10290327; DEG10240307;
633	CDW1_01041	Porphobilinogen deaminase	PF01379.19	Porphobilinogen deaminase, dipyromethane cofactor binding domain	24	DEG10100065; DEG10460056; DEG10360319; DEG10020188; DEG10120023; DEG10080037; DEG10480283; DEG10350067; DEG10250100; DEG10200020; DEG10310070; DEG10410220; DEG10190264; DEG10430046; DEG10240073; DEG10290377; DEG10150323; DEG10400249; DEG10180552; DEG10160250; DEG10330253; DEG10270091; DEG10450278; DEG10320316;
634	CDW1_01042	Uroporphyrinogen-III C-methyltransferase	PF02602.14	Uroporphyrinogen-III synthase HemD	10	DEG10100066; DEG10400061; DEG10130361; DEG10250101; DEG10270092; DEG10400306; DEG10270510; DEG10400466; DEG10400678; DEG10250553;
635	CDW1_01044	Small-conductance mechanosensitive channel	PF00924.17	Mechanosensitive ion channel	3	DEG10470511; DEG10350118; DEG10470201;
636	CDW1_01045	Delta-aminolevulinic acid dehydratase	PF00490.20	Delta-aminolevulinic acid dehydratase	18	DEG10120143; DEG10450104; DEG10160174; DEG10250102; DEG10320050; DEG10190046; DEG10270093; DEG10280124; DEG10460207; DEG10360317; DEG10200167; DEG10410288; DEG10180069; DEG10480050; DEG10020187; DEG10330177; DEG10400450; DEG10130153;
637	CDW1_01046	Glutamate-1-semialdehyde 2,1-aminomutase	PF00202.20	Aminotransferase class-III	31	DEG10100067; DEG10430294; DEG10330030; DEG10450040; DEG10400011; DEG10350454; DEG10460411; DEG10480029; DEG10130169; DEG10250103; DEG10180034; DEG10400174; DEG10160029; DEG10470029; DEG10130133; DEG10100283; DEG10250313; DEG10360170; DEG10290122; DEG10240171; DEG10280148; DEG10350328; DEG10400245; DEG10280191; DEG10410547; DEG10190024; DEG10270094; DEG10050560; DEG10020011; DEG10250347; DEG101201…
638	CDW1_01047	Precorrin-2 dehydrogenase	PF13241.5	Putative NAD(P)-binding	3	DEG10130361; DEG10250553; DEG10270510;
639	CDW1_01048	Enamine/imine deaminase	PF01042.20	Endoribonuclease L-PSP	5	DEG10180597; DEG10190179; DEG10050588; DEG10180307; DEG10180167;
640	CDW1_01049	Putative prophage phiRv2 integrase	PF00589.21	Phage integrase family	3	DEG10180554; DEG10470225; DEG10430314;
641	CDW1_01067	Endonuclease MutS2	PF00488.20	MutS domain V	3	DEG10020103; DEG10110156; DEG10050235;
642	CDW1_01068	2-C-methyl-D-erythritol 4-phosphate cytidylyltransferase	PF01128.18	2-C-methyl-D-erythritol 4-phosphate cytidylyltransferase	29	DEG10310205; DEG10450160; DEG10010019; DEG10240251; DEG10290295; DEG10180424; DEG10390103; DEG10250691; DEG10120155; DEG10460182; DEG10100559; DEG10130243; DEG10400184; DEG10170012; DEG10220180; DEG10350243; DEG10270625; DEG10340413; DEG10070069; DEG10410273; DEG10320226; DEG10160191; DEG10200225; DEG10050221; DEG10280037; DEG10420228; DEG10330194; DEG10190163; DEG10430219;
643	CDW1_01069	CCA-adding enzyme	PF01743.19	Poly A polymerase head domain	29	DEG10100608; DEG10420208; DEG10170191; DEG10380106; DEG10010155; DEG10070190; DEG10210108; DEG10220173; DEG10190177; DEG10460352; DEG10350016; DEG10430280; DEG10240013; DEG10270680; DEG10130266; DEG10050575; DEG10250763; DEG10340369; DEG10230097; DEG10400204; DEG10180455; DEG10160212; DEG10370102; DEG10440045; DEG10410210; DEG10320244; DEG10110168; DEG10330215; DEG10450255;
644	CDW1_01070	Cysteine--tRNA ligase	PF01406.18	tRNA synthetases class I (C) catalytic domain	39	DEG10290172; DEG10140062; DEG10120089; DEG10100319; DEG10180099; DEG10060213; DEG10050034; DEG10350271; DEG10150190; DEG10250398; DEG10410241; DEG10270372; DEG10020042; DEG10220386; DEG10370207; DEG10450089; DEG10360075; DEG10330162; DEG10190058; DEG10420059; DEG10170038; DEG10160159; DEG10310105; DEG10480062; DEG10100557; DEG10210190; DEG10340027; DEG10010022; DEG10270624; DEG10400419; DEG103802…
645	CDW1_01071	Cysteine--tRNA ligase	PF09190.10	DALR domain	35	DEG10290172; DEG10120089; DEG10180099; DEG10060213; DEG10050034; DEG10350271; DEG10150190; DEG10410241; DEG10020042; DEG10220386; DEG10370207; DEG10450089; DEG10360075; DEG10330162; DEG10190058; DEG10420059; DEG10170038; DEG10160159; DEG10310105; DEG10480062; DEG10100557; DEG10210190; DEG10340027; DEG10010022; DEG10270624; DEG10400419; DEG10380218; DEG10320062; DEG10230191; DEG10240223; DEG102000…
646	CDW1_01074	Rod shape-determining protein MreB	PF06723.12	MreB/Mbl protein	73	DEG10470403; DEG10170214; DEG10290361; DEG10240007; DEG10400077; DEG10460052; DEG10030476; DEG10180023; DEG10150262; DEG10250060; DEG10220194; DEG10380203; DEG10400671; DEG10480223; DEG10160001; DEG10360275; DEG10240157; DEG10350377; DEG10210188; DEG10200006; DEG10270062; DEG10080013; DEG10160241; DEG10020173; DEG10330244; DEG10110012; DEG10340449; DEG10350009; DEG10150249; DEG10410089; DEG104303…
647	CDW1_01075	DNA polymerase III subunit delta	PF13177.5	DNA polymerase III, delta subunit	15	DEG10230084; DEG10380049; DEG10010009; DEG10380161; DEG10410302; DEG10140021; DEG10210104; DEG10070046; DEG10420145; DEG10370147; DEG10370052; DEG10070050; DEG10120142; DEG10210151; DEG10420250;
648	CDW1_01076	Signal transduction histidine-protein kinase ArlS	PF02518.25	Histidine kinase-, DNA gyrase B-, and HSP90-like ATPase	19	DEG10200128; DEG10380037; DEG10180268; DEG10430428; DEG10010262; DEG10440044; DEG10250166; DEG10170010; DEG10400235; DEG10460177; DEG10340402; DEG10250640; DEG10270577; DEG10440058; DEG10400403; DEG10130463; DEG10100517; DEG10450081; DEG10110029;
649	CDW1_01077	Response regulator ArlR	PF00072.23	Response regulator receiver domain	78	DEG10030155; DEG10170009; DEG10380148; DEG10460050; DEG10240004; DEG10200470; DEG10180209; DEG10080191; DEG10340401; DEG10300014; DEG10300012; DEG10250148; DEG10010263; DEG10440057; DEG10460392; DEG10350236; DEG10420126; DEG10270578; DEG10410472; DEG10180164; DEG10450006; DEG10350473; DEG10410071; DEG10300096; DEG10400471; DEG10250167; DEG10350008; DEG10300100; DEG10380065; DEG10280043; DEG102101…
650	CDW1_01078	Undecaprenyl-phosphate 4-deoxy-4-formamido-L-arabinose transferase	PF00535.25	Glycosyl transferase family 2	21	DEG10070116; DEG10220352; DEG10250389; DEG10390211; DEG10060047; DEG10410269; DEG10340163; DEG10240264; DEG10470283; DEG10350105; DEG10340341; DEG10200077; DEG10050314; DEG10220225; DEG10250296; DEG10390135; DEG10220388; DEG10230006; DEG10400526; DEG10270362; DEG10270279;
651	CDW1_01079	Lipid-A-disaccharide synthase	PF07578.10	Lipid A Biosynthesis N-terminal domain	1	DEG10410270;
652	CDW1_01080	Undecaprenyl phosphate-alpha-4-amino-4-deoxy-L-arabinose arabinosyl transferase	PF13231.5	Dolichyl-phosphate-mannose-protein mannosyltransferase	2	DEG10240267; DEG10350107;
653	CDW1_01081	UDP-glucose 4-epimerase	PF16363.4	GDP-mannose 4,6 dehydratase	37	DEG10320181; DEG10150056; DEG10380123; DEG10330290; DEG10400422; DEG10470056; DEG10230103; DEG10160286; DEG10270638; DEG10270027; DEG10250680; DEG10070219; DEG10370116; DEG10250021; DEG10480265; DEG10260045; DEG10100011; DEG10420192; DEG10220229; DEG10100550; DEG10310150; DEG10100573; DEG10400080; DEG10420227; DEG10420291; DEG10240262; DEG10220105; DEG10070200; DEG10360184; DEG10270608; DEG104400…
654	CDW1_01082	UDP-glucose 6-dehydrogenase TuaD	PF03721.13	UDP-glucose/GDP-mannose dehydrogenase family, NAD binding domain	9	DEG10430014; DEG10430022; DEG10130012; DEG10360125; DEG10070119; DEG10240186; DEG10350316; DEG10460388; DEG10410488;
655	CDW1_01083	Undecaprenyl phosphate-alpha-4-amino-4-deoxy-L-arabinose arabinosyl transferase			3	DEG10240267; DEG10350107; DEG10200076;
656	CDW1_01086	Ribosome maturation factor RimP	PF02576.16	RimP N-terminal domain	13	DEG10180472; DEG10150287; DEG10160224; DEG10330227; DEG10240295; DEG10280417; DEG10290112; DEG10430059; DEG10360268; DEG10450012; DEG10050457; DEG10030133; DEG10460023;
657	CDW1_01087	Hypothetical protein	PF08529.10	NusA N-terminal domain	31	DEG10190183; DEG10130058; DEG10010136; DEG10350217; DEG10080305; DEG10370178; DEG10330226; DEG10160223; DEG10430060; DEG10110171; DEG10410111; DEG10070137; DEG10250550; DEG10170163; DEG10340048; DEG10270507; DEG10220059; DEG10240294; DEG10060112; DEG10100450; DEG10120366; DEG10360267; DEG10450011; DEG10200010; DEG10230194; DEG10020136; DEG10380191; DEG10140070; DEG10290113; DEG10310049; DEG100301…
658	CDW1_01089	Translation initiation factor IF-2	PF00009.26	Elongation factor Tu GTP binding domain	67	DEG10270120; DEG10400223; DEG10190182; DEG10150286; DEG10390199; DEG10230160; DEG10170049; DEG10010137; DEG10370071; DEG10020086; DEG10060366; DEG10350216; DEG10400507; DEG10330225; DEG10120342; DEG10100449; DEG10350413; DEG10100100; DEG10180508; DEG10010033; DEG10050236; DEG10210136; DEG10280414; DEG10450009; DEG10370177; DEG10160222; DEG10240293; DEG10110170; DEG10390163; DEG10420131; DEG104703…
659	CDW1_01090	Ribosome-binding factor A	PF02033.17	Ribosome-binding factor A	5	DEG10140263; DEG10130060; DEG10160221; DEG10020138; DEG10330224;
660	CDW1_01091	Single-stranded-DNA-specific exonuclease RecJ	PF02272.18	DHHA1 domain	2	DEG10200177; DEG10460219;
661	CDW1_01092	Trigger factor	PF05698.13	Bacterial trigger factor protein (TF) C-terminus	3	DEG10400655; DEG10300030; DEG10470404;
662	CDW1_01093	ATP-dependent Clp protease proteolytic subunit	PF00574.22	Clp protease	17	DEG10380047; DEG10250484; DEG10270453; DEG10350099; DEG10410356; DEG10250483; DEG10050238; DEG10100398; DEG10270454; DEG10280090; DEG10400397; DEG10200285; DEG10400659; DEG10310021; DEG10170075; DEG10400658; DEG10440033;
663	CDW1_01094	ATP-dependent Clp protease ATP-binding subunit ClpX	PF07724.13	AAA domain (Cdc48 subfamily)	13	DEG10300089; DEG10370004; DEG10270452; DEG10070192; DEG10100397; DEG10350100; DEG10450112; DEG10110034; DEG10420007; DEG10460181; DEG10410355; DEG10380004; DEG10250482;
664	CDW1_01095	Lon protease 1	PF05362.12	Lon protease (S16) C-terminal proteolytic domain	9	DEG10160164; DEG10410354; DEG10140200; DEG10340278; DEG10220133; DEG10060202; DEG10440069; DEG10450113; DEG10330167;
665	CDW1_01096	Putative GTP-binding protein EngB	PF01926.22	50S ribosome-binding GTPase	36	DEG10130311; DEG10130434; DEG10060274; DEG10150332; DEG10010200; DEG10160268; DEG10120258; DEG10050404; DEG10140082; DEG10220346; DEG10200105; DEG10180560; DEG10340255; DEG10320321; DEG10170242; DEG10310079; DEG10190269; DEG10390207; DEG10240311; DEG10460088; DEG10420199; DEG10060007; DEG10360326; DEG10080319; DEG10380114; DEG10120239; DEG10480287; DEG10070082; DEG10330272; DEG10450036; DEG103701…
666	CDW1_01097	Valine--tRNA ligase	PF00133.21	tRNA synthetases class I (I, L, M and V)	100	DEG10330352; DEG10290306; DEG10160148; DEG10240062; DEG10480070; DEG10460195; DEG10420100; DEG10420106; DEG10230300; DEG10340272; DEG10280301; DEG10130006; DEG10290105; DEG10170264; DEG10210040; DEG10030147; DEG10220095; DEG10060284; DEG10400629; DEG10420295; DEG10070203; DEG10220258; DEG10180006; DEG10430007; DEG10310102; DEG10480303; DEG10010110; DEG10020186; DEG10120108; DEG10460048; DEG101201…
667	CDW1_01098	D-methionine-binding lipoprotein MetQ precursor	PF03180.13	NLPA lipoprotein	2	DEG10020025; DEG10020076;
668	CDW1_01099	Methionine import system permease protein MetP	PF00528.21	Binding-protein-dependent transport system inner membrane component	16	DEG10470105; DEG10080217; DEG10370039; DEG10400633; DEG10400634; DEG10180115; DEG10100383; DEG10370142; DEG10110116; DEG10180133; DEG10270436; DEG10420070; DEG10350141; DEG10250469; DEG10470310; DEG10180188;
669	CDW1_01100	Methionine import ATP-binding protein MetN	PF00005.26	ABC transporter	100	DEG10030734; DEG10320118; DEG10340077; DEG10330114; DEG10060061; DEG10330295; DEG10180114; DEG10050394; DEG10020083; DEG10270222; DEG10250225; DEG10080054; DEG10470106; DEG10130324; DEG10150123; DEG10180246; DEG10300009; DEG10050262; DEG10260086; DEG10450127; DEG10360106; DEG10050060; DEG10400349; DEG10190094; DEG10410336; DEG10290200; DEG10060049; DEG10250613; DEG10270176; DEG10370038; DEG103702…
670	CDW1_01101	Membrane lipoprotein TpN32 precursor	PF03180.13	NLPA lipoprotein	2	DEG10020025; DEG10020076;
671	CDW1_01102	N-acetylneuraminate epimerase precursor	PF13964	Kelch motif	1	DEG10050070;
672	CDW1_01104	Sialic acid-binding periplasmic protein SiaP precursor	PF03480.12	Bacterial extracellular solute-binding protein, family 7	2	DEG10050069; DEG10050370;
673	CDW1_01105	Sialic acid TRAP transporter permease protein SiaT	PF06808.11	Tripartite ATP-independent periplasmic transporter, DctM component	1	DEG10050371;
674	CDW1_01106	Beta-glucoside kinase	PF00480.19	ROK family	2	DEG10070236; DEG10050084;
675	CDW1_01107	Toxin-antitoxin biofilm protein TabA	PF04074.11	Domain of unknown function (DUF386)	1	DEG10070208;
676	CDW1_01108	N-acetylneuraminate lyase	PF00701.21	Dihydrodipicolinate synthetase family	27	DEG10230047; DEG10290178; DEG10480162; DEG10400461; DEG10280080; DEG10180377; DEG10270496; DEG10080171; DEG10350274; DEG10160062; DEG10250534; DEG10450085; DEG10330063; DEG10340286; DEG10320197; DEG10460319; DEG10430455; DEG10390264; DEG10100437; DEG10010140; DEG10050109; DEG10150232; DEG10200132; DEG10220439; DEG10130493; DEG10190142; DEG10360048;
677	CDW1_01109	Putative N-acetylmannosamine-6-phosphate 2-epimerase	PF04131.13	Putative N-acetylmannosamine-6-phosphate epimerase	1	DEG10110066;
678	CDW1_01110	ATP-dependent DNA helicase PcrA	PF00580.20	UvrD/REP helicase N-terminal domain	32	DEG10340299; DEG10250172; DEG10270571; DEG10260092; DEG10340262; DEG10050427; DEG10140302; DEG10260058; DEG10130149; DEG10180549; DEG10290379; DEG10010080; DEG10380090; DEG10170278; DEG10380151; DEG10050476; DEG10270168; DEG10020219; DEG10360321; DEG10110204; DEG10080316; DEG10100513; DEG10100512; DEG10160254; DEG10270109; DEG10050208; DEG10250627; DEG10330257; DEG10080294; DEG10430071; DEG104301…
679	CDW1_01111	UDP-3-O-[3-hydroxymyristoyl] N-acetylglucosamine deacetylase	PF03331.12	UDP-3-O-acyl N-acetylglycosamine deacetylase	21	DEG10340130; DEG10290359; DEG10120033; DEG10410434; DEG10160022; DEG10190019; DEG10320023; DEG10030474; DEG10330023; DEG10080179; DEG10240116; DEG10450231; DEG10360219; DEG10390268; DEG10480024; DEG10430437; DEG10220444; DEG10460357; DEG10200290; DEG10400240; DEG10350375;
680	CDW1_01112	3-hydroxyacyl-[acyl-carrier-protein] dehydratase FabZ	PF07977.12	FabA-like domain	39	DEG10340130; DEG10120313; DEG10030302; DEG10160124; DEG10220444; DEG10170294; DEG10030439; DEG10290175; DEG10190038; DEG10160043; DEG10450017; DEG10280068; DEG10390268; DEG10410326; DEG10200253; DEG10330044; DEG10180156; DEG10130203; DEG10290160; DEG10200467; DEG10430229; DEG10480089; DEG10330126; DEG10050386; DEG10150101; DEG10480042; DEG10050479; DEG10400241; DEG10450151; DEG10240244; DEG103200…
681	CDW1_01113	Acyl-[acyl-carrier-protein]--UDP-N-acetylglucosamine O-acyltransferase	PF13720.5	Udp N-acetylglucosamine O-acyltransferase; Domain 2	46	DEG10120312; DEG10120314; DEG10460307; DEG10460306; DEG10290159; DEG10390269; DEG10220445; DEG10080030; DEG10030438; DEG10220443; DEG10350250; DEG10190039; DEG10190037; DEG10160044; DEG10050331; DEG10160042; DEG10360141; DEG10410325; DEG10430228; DEG10420249; DEG10200252; DEG10270281; DEG10330045; DEG10130202; DEG10330043; DEG10360139; DEG10200254; DEG10290161; DEG10410327; DEG10340129; DEG101501…
682	CDW1_01114	Hypothetical protein	PF06230.10	Protein of unknown function (DUF1009)	4	DEG10450153; DEG10460305; DEG10200251; DEG10410324;
683	CDW1_01115	Lipid-A-disaccharide synthase	PF02684.14	Lipid-A-disaccharide synthetase	24	DEG10120311; DEG10340118; DEG10460304; DEG10130270; DEG10390007; DEG10030437; DEG10160045; DEG10410323; DEG10330046; DEG10430208; DEG10200250; DEG10360138; DEG10290162; DEG10150103; DEG10350249; DEG10220024; DEG10400243; DEG10480044; DEG10230275; DEG10190040; DEG10320044; DEG10180049; DEG10450154; DEG10240246;
684	CDW1_01116	Putative multidrug export ATP-binding/permease protein	PF00664.22	ABC transporter transmembrane region	100	DEG10460204; DEG10100216; DEG10100215; DEG10180114; DEG10320088; DEG10050542; DEG10430192; DEG10250225; DEG10160138; DEG10360293; DEG10250335; DEG10470106; DEG10320087; DEG10180246; DEG10260086; DEG10050060; DEG10190094; DEG10410486; DEG10330135; DEG10060049; DEG10110217; DEG10080223; DEG10370038; DEG10370226; DEG10210103; DEG10200045; DEG10070144; DEG10110057; DEG10070110; DEG10480083; DEG101503…
685	CDW1_01117	Single-stranded DNA-binding protein ssb	PF00436.24	Single-strand binding protein family	21	DEG10190284; DEG10170018; DEG10120020; DEG10220067; DEG10070077; DEG10390036; DEG10130469; DEG10330339; DEG10160334; DEG10420270; DEG10480294; DEG10020020; DEG10020223; DEG10240038; DEG10030072; DEG10210050; DEG10350030; DEG10080235; DEG10140246; DEG10010268; DEG10320338;
686	CDW1_01119	DNA protection during starvation protein	PF00210.23	Ferritin-like domain	1	DEG10050485;
687	CDW1_01120	N-acetylmuramoyl-L-alanine amidase AmiD precursor	PF01510.24	N-acetylmuramoyl-L-alanine amidase	2	DEG10180140; DEG10410447;
688	CDW1_01124	C4-dicarboxylate-binding periplasmic protein precursor	PF03480.12	Bacterial extracellular solute-binding protein, family 7	2	DEG10050069; DEG10050370;
689	CDW1_01126	Sialic acid TRAP transporter permease protein SiaT	PF06808.11	Tripartite ATP-independent periplasmic transporter, DctM component	1	DEG10050371;
690	CDW1_01128	FMN reductase [NAD(P)H]	PF00881.23	Nitroreductase family	3	DEG10220154; DEG10220353; DEG10390087;
691	CDW1_01129	Putative amino-acid permease protein YxeN	PF00528.21	Binding-protein-dependent transport system inner membrane component	9	DEG10320151; DEG10370039; DEG10110134; DEG10180115; DEG10370142; DEG10110116; DEG10180133; DEG10080217; DEG10420070;
692	CDW1_01130	Putative glutamine ABC transporter permease protein GlnP	PF00528.21	Binding-protein-dependent transport system inner membrane component	9	DEG10320151; DEG10370039; DEG10110134; DEG10180115; DEG10370142; DEG10110116; DEG10180133; DEG10080217; DEG10420070;
693	CDW1_01131	Arginine transport ATP-binding protein ArtM	PF00005.26	ABC transporter	100	DEG10030734; DEG10470070; DEG10340077; DEG10330114; DEG10400632; DEG10330295; DEG10180114; DEG10100446; DEG10020083; DEG10270222; DEG10250225; DEG10470106; DEG10130324; DEG10120209; DEG10150123; DEG10180246; DEG10300009; DEG10050262; DEG10260086; DEG10450127; DEG10360106; DEG10050060; DEG10400349; DEG10190094; DEG10410336; DEG10290200; DEG10060049; DEG10250613; DEG10270176; DEG10370038; DEG103702…
694	CDW1_01132	ABC transporter glutamine-binding protein GlnH precursor	PF00497.19	Bacterial extracellular solute-binding proteins, family 3	4	DEG10050423; DEG10370142; DEG10100049; DEG10250075;
695	CDW1_01133	Putative ABC transporter ATP-binding protein	PF00664.22	ABC transporter transmembrane region	100	DEG10460204; DEG10100216; DEG10100215; DEG10400632; DEG10330295; DEG10100381; DEG10320088; DEG10430192; DEG10250225; DEG10160138; DEG10360293; DEG10470106; DEG10250334; DEG10350192; DEG10320087; DEG10120195; DEG10260086; DEG10020078; DEG10170084; DEG10410486; DEG10330135; DEG10240281; DEG10110217; DEG10080223; DEG10370226; DEG10370225; DEG10340219; DEG10250467; DEG10200045; DEG10320297; DEG101100…
696	CDW1_01134	Putative ABC transporter ATP-binding protein	PF00664.22	ABC transporter transmembrane region	62	DEG10460204; DEG10030363; DEG10060009; DEG10390040; DEG10330135; DEG10350505; DEG10130277; DEG10470444; DEG10110217; DEG10290264; DEG10400017; DEG10270247; DEG10100216; DEG10200045; DEG10430192; DEG10300070; DEG10300071; DEG10470308; DEG10190072; DEG10370226; DEG10410170; DEG10100215; DEG10220073; DEG10050217; DEG10360293; DEG10020286; DEG10190077; DEG10350153; DEG10250335; DEG10250334; DEG101100…
697	CDW1_01135	N-acetylglucosamine-6-phosphate deacetylase	PF01979.19	Amidohydrolase family	5	DEG10100528; DEG10400117; DEG10020113; DEG10050067; DEG10470336;
698	CDW1_01136	Ribonuclease PH	PF01138.20	3' exoribonuclease family, domain 1	5	DEG10350077; DEG10460021; DEG10130009; DEG10240084; DEG10280083;
699	CDW1_01137	Non-canonical purine NTP pyrophosphatase	PF01725.15	Ham1 family	2	DEG10020106; DEG10220090;
700	CDW1_01141	Septum formation protein Maf	PF02545.13	Maf-like protein	4	DEG10110071; DEG10460041; DEG10080233; DEG10310061;
701	CDW1_01142	Rod shape-determining protein MreB	PF06723.12	MreB/Mbl protein	58	DEG10470403; DEG10170214; DEG10240007; DEG10400077; DEG10460052; DEG10290207; DEG10150262; DEG10250060; DEG10220194; DEG10380203; DEG10400671; DEG10480223; DEG10160001; DEG10360275; DEG10350377; DEG10210188; DEG10200006; DEG10270062; DEG10080013; DEG10160241; DEG10020173; DEG10330244; DEG10340449; DEG10350009; DEG10410089; DEG10430360; DEG10390105; DEG10240216; DEG10100038; DEG10280144; DEG102001…
702	CDW1_01143	Segregation and condensation protein B	PF04079.15	Segregation and condensation complex subunit ScpB	2	DEG10010167; DEG10140034;
703	CDW1_01144	Ribosomal large subunit pseudouridine synthase B	PF00849.21	RNA pseudouridylate synthase	9	DEG10050444; DEG10220254; DEG10270327; DEG10100297; DEG10250360; DEG10230257; DEG10180218; DEG10340427; DEG10390153;
704	CDW1_01145	Glutamyl-tRNA(Gln) amidotransferase subunit C	PF02686.14	Glu-tRNAGln amidotransferase C subunit	3	DEG10280093; DEG10460198; DEG10010082;
705	CDW1_01146	Glutamyl-tRNA(Gln) amidotransferase subunit A	PF01425.20	Amidase	24	DEG10100487; DEG10430342; DEG10240009; DEG10250592; DEG10460199; DEG10140068; DEG10060080; DEG10380206; DEG10130126; DEG10200331; DEG10370196; DEG10010083; DEG10280092; DEG10270545; DEG10020217; DEG10400533; DEG10120383; DEG10350010; DEG10410376; DEG10450132; DEG10420262; DEG10170275; DEG10210056; DEG10360244;
706	CDW1_01147	Aspartyl/glutamyl-tRNA(Asn/Gln) amidotransferase subunit B	PF02934.14	GatB/GatE catalytic domain	27	DEG10460200; DEG10100486; DEG10370195; DEG10150264; DEG10250591; DEG10140069; DEG10060081; DEG10430343; DEG10380205; DEG10130125; DEG10200330; DEG10070135; DEG10010084; DEG10400027; DEG10240010; DEG10280091; DEG10450133; DEG10360245; DEG10020216; DEG10120382; DEG10080109; DEG10350011; DEG10410375; DEG10420261; DEG10270544; DEG10170274; DEG10210057;
707	CDW1_01148	Dihydroxy-acid dehydratase	PF00920.20	Dehydratase family	10	DEG10350063; DEG10440156; DEG10240068; DEG10400165; DEG10280502; DEG10100014; DEG10410219; DEG10300056; DEG10250028; DEG10270032;
708	CDW1_01149	L-threonine dehydratase catabolic TdcB	PF00291.24	Pyridoxal-phosphate dependent enzyme	13	DEG10130192; DEG10120293; DEG10130038; DEG10270228; DEG10100194; DEG10250233; DEG10440012; DEG10400540; DEG10270292; DEG10250310; DEG10400444; DEG10400680; DEG10350313;
709	CDW1_01150	Acetolactate synthase large subunit	PF02776.17	Thiamine pyrophosphate enzyme, N-terminal TPP binding domain	9	DEG10100485; DEG10470213; DEG10250022; DEG10400034; DEG10270542; DEG10270028; DEG10440041; DEG10100012; DEG10250589;
710	CDW1_01151	Acetolactate synthase small subunit	PF10369.8	Small subunit of acetolactate synthase	5	DEG10130394; DEG10280098; DEG10440042; DEG10400628; DEG10100484;
711	CDW1_01152	2-isopropylmalate synthase	PF00682.18	HMGL-like	6	DEG10270649; DEG10130092; DEG10440032; DEG10250721; DEG10050346; DEG10100584;
712	CDW1_01153	3-isopropylmalate dehydratase large subunit	PF00330.19	Aconitase family (aconitate hydratase)	23	DEG10240369; DEG10270536; DEG10120348; DEG10310107; DEG10400232; DEG10470301; DEG10360072; DEG10280512; DEG10350493; DEG10100247; DEG10260002; DEG10460085; DEG10290068; DEG10250584; DEG10270272; DEG10050348; DEG10400476; DEG10410052; DEG10440022; DEG10200458; DEG10250287; DEG10130078; DEG10430254;
713	CDW1_01154	3-isopropylmalate dehydratase small subunit	PF00694.18	Aconitase C-terminal domain	9	DEG10270535; DEG10100478; DEG10440023; DEG10290373; DEG10400662; DEG10280513; DEG10250583; DEG10050349; DEG10130079;
714	CDW1_01155	3-isopropylmalate dehydrogenase	PF00180.19	Isocitrate/isopropylmalate dehydrogenase	16	DEG10240059; DEG10480103; DEG10440025; DEG10130080; DEG10330110; DEG10270538; DEG10280489; DEG10350057; DEG10250586; DEG10400426; DEG10100480; DEG10110075; DEG10400384; DEG10160108; DEG10050347; DEG10260017;
715	CDW1_01156	Putative ABC transporter ATP-binding protein YlmA	PF00005.26	ABC transporter	100	DEG10470070; DEG10330114; DEG10050394; DEG10350028; DEG10050540; DEG10050542; DEG10430192; DEG10220139; DEG10400139; DEG10130324; DEG10120209; DEG10150123; DEG10180246; DEG10280312; DEG10180475; DEG10360106; DEG10050060; DEG10190094; DEG10470406; DEG10290200; DEG10250613; DEG10370038; DEG10370226; DEG10370225; DEG10320118; DEG10200440; DEG10330141; DEG10120130; DEG10120347; DEG10240034; DEG101601…
716	CDW1_01157	Ketol-acid reductoisomerase	PF07991.11	Acetohydroxy acid isomeroreductase, NADPH-binding domain	11	DEG10100483; DEG10350074; DEG10240080; DEG10410250; DEG10130393; DEG10270541; DEG10200308; DEG10400396; DEG10280099; DEG10440043; DEG10250588;
717	CDW1_01161	Hypothetical protein	PF03606.14	C4-dicarboxylate anaerobic carrier	2	DEG10470276; DEG10050264;
718	CDW1_01162	p-aminobenzoyl-glutamate hydrolase subunit B	PF01546.27	Peptidase family M20/M25/M40	3	DEG10350429; DEG10470032; DEG10010094;
719	CDW1_01163	Multidrug export protein MepA	PF01554.17	MatE	4	DEG10470107; DEG10470162; DEG10470151; DEG10470129;
720	CDW1_01164	5,10-methylenetetrahydrofolate reductase	PF02219.16	Methylenetetrahydrofolate reductase	3	DEG10470381; DEG10340443; DEG10400328;
721	CDW1_01165	Methionine synthase	PF02574.15	Homocysteine S-methyltransferase	4	DEG10470380; DEG10270371; DEG10400341; DEG10470381;
722	CDW1_01166	Putative Mg(2+) transport ATPase	PF02308.15	MgtC family	1	DEG10050207;
723	CDW1_01167	Crossover junction endodeoxyribonuclease RuvC	PF02075.16	Crossover junction endodeoxyribonuclease RuvC	6	DEG10400206; DEG10250511; DEG10290232; DEG10310228; DEG10430185; DEG10180312;
724	CDW1_01168	3-deoxy-D-manno-octulosonate 8-phosphate phosphatase KdsC	PF00702.25	haloacid dehalogenase-like hydrolase	3	DEG10080321; DEG10430173; DEG10290345;
725	CDW1_01172	ECF RNA polymerase sigma factor SigR	PF04542.13	Sigma-70 region 2	14	DEG10160051; DEG10230320; DEG10340358; DEG10340498; DEG10030497; DEG10230118; DEG10050534; DEG10250222; DEG10190152; DEG10360071; DEG10330052; DEG10300023; DEG10230314; DEG10350300;
726	CDW1_01174	4-hydroxy-3-methylbut-2-en-1-yl diphosphate synthase	PF04551.13	GcpE protein	28	DEG10130094; DEG10400193; DEG10270515; DEG10480166; DEG10450288; DEG10010176; DEG10310085; DEG10220209; DEG10240275; DEG10340514; DEG10250555; DEG10390125; DEG10230133; DEG10030163; DEG10330060; DEG10290283; DEG10320200; DEG10120242; DEG10430088; DEG10150083; DEG10350114; DEG10160059; DEG10190145; DEG10200113; DEG10410126; DEG10180382; DEG10360161; DEG10460034;
727	CDW1_01175	Murein DD-endopeptidase MepM	PF01551.21	Peptidase family M23	23	DEG10260033; DEG10340112; DEG10220206; DEG10310161; DEG10200294; DEG10050255; DEG10300077; DEG10340373; DEG10300092; DEG10410307; DEG10450342; DEG10410041; DEG10450183; DEG10390122; DEG10440073; DEG10290358; DEG10410522; DEG10450295; DEG10300022; DEG10350112; DEG10230271; DEG10400161; DEG10230098;
728	CDW1_01176	Hypothetical protein	PF07497.11	Rho termination factor, RNA-binding domain	32	DEG10200477; DEG10060328; DEG10350417; DEG10120357; DEG10360316; DEG10230082; DEG10240272; DEG10220347; DEG10290395; DEG10340350; DEG10130028; DEG10450301; DEG10140165; DEG10460045; DEG10290065; DEG10240356; DEG10120308; DEG10100196; DEG10480281; DEG10250235; DEG10020238; DEG10270230; DEG10360329; DEG10350110; DEG10140095; DEG10160253; DEG10330256; DEG10140079; DEG10410077; DEG10030039; DEG104300…
729	CDW1_01177	(Dimethylallyl)adenosine tRNA methylthiotransferase MiaB	PF04055.20	Radical SAM superfamily	8	DEG10340398; DEG10080042; DEG10180135; DEG10310048; DEG10220461; DEG10430235; DEG10230115; DEG10310129;
730	CDW1_01178	DNA polymerase I	PF00476.19	DNA polymerase family A	17	DEG10100274; DEG10330273; DEG10290388; DEG10370029; DEG10270313; DEG10340018; DEG10300115; DEG10380025; DEG10160269; DEG10430108; DEG10250338; DEG10130376; DEG10060219; DEG10020195; DEG10140287; DEG10110207; DEG10210008;
731	CDW1_01179	Putative sporulation transcription regulator WhiA	PF02650.13	WhiA C-terminal HTH domain	1	DEG10020069;
732	CDW1_01180	Riboflavin biosynthesis protein RibF	PF06574.11	FAD synthetase	34	DEG10290307; DEG10240063; DEG10080197; DEG10220205; DEG10140207; DEG10360250; DEG10410518; DEG10160002; DEG10120109; DEG10370137; DEG10400132; DEG10130007; DEG10210100; DEG10280410; DEG10030146; DEG10390121; DEG10330002; DEG10170167; DEG10460278; DEG10230136; DEG10420176; DEG10270501; DEG10380150; DEG10060117; DEG10100439; DEG10450058; DEG10480007; DEG10470331; DEG10190001; DEG10340505; DEG102000…
733	CDW1_01182	Putative peptidoglycan biosynthesis protein MurJ	PF03023.13	MviN-like protein	19	DEG10430010; DEG10480092; DEG10110070; DEG10200017; DEG10450031; DEG10350053; DEG10160121; DEG10290308; DEG10400515; DEG10330123; DEG10460031; DEG10320109; DEG10410478; DEG10130011; DEG10360251; DEG10150272; DEG10190085; DEG10180175; DEG10030145;
734	CDW1_01184	Methylated-DNA--protein-cysteine methyltransferase	PF01035.19	6-O-methylguanine DNA methyltransferase, DNA binding domain	2	DEG10280082; DEG10220303;
735	CDW1_01185	Coenzyme A biosynthesis bifunctional protein CoaBC	PF04127.14	DNA / pantothenate metabolism flavoprotein	34	DEG10400073; DEG10240060; DEG10380144; DEG10380145; DEG10160280; DEG10120254; DEG10110199; DEG10470242; DEG10450026; DEG10280533; DEG10250263; DEG10190249; DEG10030025; DEG10220381; DEG10070173; DEG10320304; DEG10430357; DEG10390224; DEG10200463; DEG10130400; DEG10150326; DEG10230070; DEG10100225; DEG10480270; DEG10330284; DEG10360322; DEG10270252; DEG10370133; DEG10340326; DEG10350058; DEG104703…
736	CDW1_01188	NADH oxidase	PF00724.19	NADH:flavin oxidoreductase / NADH oxidase family	3	DEG10260062; DEG10350438; DEG10470303;
737	CDW1_01191	Ribosomal small subunit pseudouridine synthase A	PF00849.21	RNA pseudouridylate synthase	9	DEG10220254; DEG10270327; DEG10050444; DEG10250360; DEG10230257; DEG10180218; DEG10340427; DEG10390153; DEG10100297;
738	CDW1_01195	Elongation factor P	PF09285.10	Elongation factor P, C-terminal	20	DEG10140194; DEG10200101; DEG10290217; DEG10180585; DEG10410268; DEG10270470; DEG10350297; DEG10430286; DEG10470375; DEG10420267; DEG10060017; DEG10100408; DEG10400665; DEG10240206; DEG10020167; DEG10120006; DEG10030245; DEG10250496; DEG10170204; DEG10070028;
739	CDW1_01196	Arginase	PF00491.20	Arginase family	1	DEG10240400;
740	CDW1_01197	Putative AAA-ATPase	PF09820.8	Predicted AAA-ATPase	4	DEG10230077; DEG10230089; DEG10230291; DEG10230280;
741	CDW1_01200	Putative GTP-binding protein YjiA	PF02492.18	CobW/HypB/UreG, nucleotide-binding domain	1	DEG10400214;
742	CDW1_01201	Aspartate aminotransferase	PF00155.20	Aminotransferase class I and II	20	DEG10470142; DEG10050159; DEG10280338; DEG10470224; DEG10250056; DEG10230020; DEG10410524; DEG10270302; DEG10340198; DEG10250322; DEG10400661; DEG10270058; DEG10100035; DEG10100259; DEG10280385; DEG10270620; DEG10410506; DEG10440080; DEG10250687; DEG10470435;
743	CDW1_01203	Ribonuclease BN/unknown domain fusion protein	PF03631.14	Virulence factor BrkB	1	DEG10050112;
744	CDW1_01204	Stage V sporulation protein D	PF00905.21	Penicillin binding protein transpeptidase domain	64	DEG10330155; DEG10080098; DEG10310062; DEG10130459; DEG10240104; DEG10420067; DEG10410234; DEG10070129; DEG10480013; DEG10310081; DEG10050014; DEG10380187; DEG10030196; DEG10340446; DEG10220116; DEG10210169; DEG10470341; DEG10370173; DEG10380182; DEG10270380; DEG10200351; DEG10180015; DEG10320012; DEG10290100; DEG10250413; DEG10450243; DEG10170126; DEG10360177; DEG10170188; DEG10480066; DEG103400…
745	CDW1_01205	Primosome assembly protein PriA			1	DEG10230163;
746	CDW1_01206	Primosomal protein N	PF04851.14	Type III restriction enzyme, res subunit	18	DEG10330271; DEG10350415; DEG10240354; DEG10150311; DEG10230163; DEG10480288; DEG10450270; DEG10400176; DEG10180563; DEG10320322; DEG10020115; DEG10430074; DEG10010112; DEG10290352; DEG10270254; DEG10170136; DEG10160267; DEG10250266;
747	CDW1_01207	Peptide deformylase	PF01327.20	Polypeptide deformylase	27	DEG10330332; DEG10420285; DEG10400332; DEG10060087; DEG10080137; DEG10190202; DEG10410136; DEG10370208; DEG10460100; DEG10160328; DEG10180488; DEG10100057; DEG10250082; DEG10150005; DEG10210191; DEG10120018; DEG10130031; DEG10450033; DEG10200038; DEG10280464; DEG10320262; DEG10170112; DEG10140270; DEG10310020; DEG10070178; DEG10430036; DEG10360008;
748	CDW1_01209	Fructose-1,6-bisphosphatase 1 class 2	PF03320.12	Bacterial fructose-1,6-bisphosphatase, glpX-encoded	4	DEG10400134; DEG10050219; DEG10280520; DEG10250207;
749	CDW1_01211	3-phosphoshikimate 1-carboxyvinyltransferase	PF00275.19	EPSP synthase (3-phosphoshikimate 1-carboxyvinyltransferase)	9	DEG10200439; DEG10470245; DEG10250635; DEG10320092; DEG10310115; DEG10260011; DEG10410020; DEG10450051; DEG10400055;
750	CDW1_01212	Chorismate synthase	PF01264.20	Chorismate synthase	14	DEG10080112; DEG10050092; DEG10470246; DEG10130248; DEG10330069; DEG10470139; DEG10400050; DEG10360070; DEG10410213; DEG10250499; DEG10280523; DEG10450068; DEG10100412; DEG10200378;
751	CDW1_01228	23S rRNA (uracil-C(5))-methyltransferase RlmCD	PF05958.10	tRNA (Uracil-5-)-methyltransferase	1	DEG10020215;
752	CDW1_01230	Ribosomal RNA small subunit methyltransferase H	PF01795.18	MraW methylase family	20	DEG10360230; DEG10350387; DEG10060189; DEG10100332; DEG10250415; DEG10220114; DEG10230213; DEG10340067; DEG10240102; DEG10030484; DEG10330010; DEG10290372; DEG10160009; DEG10270382; DEG10140188; DEG10180013; DEG10390064; DEG10070013; DEG10430424; DEG10450245;
753	CDW1_01232	CDP-diacylglycerol--glycerol-3-phosphate 3-phosphatidyltransferase	PF01066.20	CDP-alcohol phosphatidyltransferase	33	DEG10170170; DEG10160080; DEG10290176; DEG10120048; DEG10150154; DEG10480141; DEG10270341; DEG10270493; DEG10200360; DEG10050057; DEG10080172; DEG10320177; DEG10350296; DEG10250531; DEG10020141; DEG10410208; DEG10420316; DEG10240207; DEG10180325; DEG10100434; DEG10010141; DEG10210216; DEG10360082; DEG10190127; DEG10250369; DEG10380239; DEG10330082; DEG10280394; DEG10130054; DEG10430056; DEG101400…
754	CDW1_01233	Polyribonucleotide nucleotidyltransferase	PF01138.20	3' exoribonuclease family, domain 1	28	DEG10100275; DEG10420188; DEG10200437; DEG10200007; DEG10450007; DEG10180469; DEG10410023; DEG10450340; DEG10370112; DEG10260064; DEG10250339; DEG10210121; DEG10170095; DEG10460021; DEG10400188; DEG10270500; DEG10310113; DEG10340147; DEG10360265; DEG10380118; DEG10020139; DEG10050181; DEG10350077; DEG10240084; DEG10250540; DEG10130071; DEG10290116; DEG10410107;
755	CDW1_01234	NTE family protein RssA	PF01734.21	Patatin-like phospholipase	2	DEG10220387; DEG10110102;
756	CDW1_01235	Hypothetical protein	PF01925.18	Sulfite exporter TauE/SafE	1	DEG10050093;
757	CDW1_01236	Aldose 1-epimerase precursor	PF01263.19	Aldose 1-epimerase	1	DEG10230215;
758	CDW1_01238	Hypothetical protein	PF03956.12	Lysine exporter LysO	1	DEG10230117;
759	CDW1_01240	Streptothricin hydrolase	PF00857.19	Isochorismatase family	1	DEG10240404;
760	CDW1_01241	Chaperone protein YajL	PF01965.23	DJ-1/PfpI family	1	DEG10340414;
761	CDW1_01243	Protease 4	PF01343.17	Peptidase family S49	5	DEG10340360; DEG10050610; DEG10220143; DEG10390083; DEG10200118;
762	CDW1_01244	Nucleoid-associated protein	PF02575.15	YbaB/EbfC DNA-binding family	2	DEG10170022; DEG10020027;
763	CDW1_01245	Hypothetical protein	PF04028.12	Domain of unknown function (DUF374)	1	DEG10410021;
764	CDW1_01246	Methionine--tRNA ligase	PF09334.10	tRNA synthetases class I (M)	77	DEG10400159; DEG10160148; DEG10330151; DEG10390024; DEG10170025; DEG10480070; DEG10220095; DEG10310102; DEG10060222; DEG10380169; DEG10060284; DEG10010199; DEG10010010; DEG10370162; DEG10390052; DEG10020186; DEG10100151; DEG10420100; DEG10140185; DEG10380024; DEG10320072; DEG10320184; DEG10170240; DEG10410303; DEG10180113; DEG10330081; DEG10460048; DEG10130122; DEG10440059; DEG10290105; DEG101900…
765	CDW1_01247	UTP--glucose-1-phosphate uridylyltransferase	PF00483.22	Nucleotidyl transferase	35	DEG10320183; DEG10460070; DEG10260030; DEG10390056; DEG10380122; DEG10270179; DEG10060367; DEG10180334; DEG10420194; DEG10180210; DEG10360310; DEG10380027; DEG10210204; DEG10280303; DEG10370115; DEG10310197; DEG10100033; DEG10400495; DEG10250183; DEG10420097; DEG10430021; DEG10470382; DEG10150320; DEG10320313; DEG10350224; DEG10270057; DEG10230104; DEG10330274; DEG10410166; DEG10080104; DEG102201…
766	CDW1_01251	L-asparaginase 1	PF00710.19	Asparaginase, N-terminal	2	DEG10180443; DEG10250306;
767	CDW1_01252	Proline iminopeptidase	PF00561.19	alpha/beta hydrolase fold	1	DEG10060012;
768	CDW1_01253	mRNA interferase YafQ	PF15738.4	Bacterial toxin of type II toxin-antitoxin system, YafQ	2	DEG10120101; DEG10050237;
769	CDW1_01255	Phosphate-import ATP-binding protein PhnC	PF00005.26	ABC transporter	100	DEG10030734; DEG10130213; DEG10340077; DEG10330114; DEG10470070; DEG10330295; DEG10100381; DEG10050394; DEG10020083; DEG10050540; DEG10050542; DEG10250225; DEG10400139; DEG10080054; DEG10470106; DEG10130324; DEG10150123; DEG10180246; DEG10300009; DEG10050262; DEG10450127; DEG10360106; DEG10050060; DEG10400349; DEG10190094; DEG10030320; DEG10290200; DEG10060049; DEG10250613; DEG10270176; DEG103700…
770	CDW1_01256	Phosphate-import permease protein PhnE	PF00528.21	Binding-protein-dependent transport system inner membrane component	1	DEG10470310;
771	CDW1_01258	UDP-N-acetyl-alpha-D-glucosamine C6 dehydratase	PF02719.14	Polysaccharide biosynthesis protein	14	DEG10420235; DEG10380093; DEG10470320; DEG10070219; DEG10220105; DEG10060094; DEG10360113; DEG10200329; DEG10230103; DEG10310150; DEG10070200; DEG10260045; DEG10370092; DEG10050317;
772	CDW1_01259	Putative pyridoxal phosphate-dependent aminotransferase EpsN	PF01041.16	DegT/DnrJ/EryC1/StrS aminotransferase family	10	DEG10240265; DEG10360122; DEG10430017; DEG10350106; DEG10070101; DEG10410479; DEG10310059; DEG10400014; DEG10200445; DEG10260042;
773	CDW1_01260	Undecaprenyl phosphate N,N'-diacetylbacillosamine 1-phosphate transferase	PF02397.15	Bacterial sugar transferase	5	DEG10070102; DEG10260037; DEG10400509; DEG10350345; DEG10440003;
774	CDW1_01261	Putative acetyltransferase EpsM	PF00132.23	Bacterial transferase hexapeptide (six repeats)	18	DEG10180533; DEG10030438; DEG10430016; DEG10410425; DEG10150102; DEG10010012; DEG10460306; DEG10050195; DEG10250299; DEG10080030; DEG10180240; DEG10470351; DEG10430228; DEG10010093; DEG10270281; DEG10200326; DEG10360139; DEG10220443;
775	CDW1_01262	Putative glycosyltransferase EpsD	PF00534.19	Glycosyl transferases group 1	12	DEG10220260; DEG10050620; DEG10100494; DEG10200380; DEG10320078; DEG10220028; DEG10070163; DEG10260082; DEG10250600; DEG10220265; DEG10390154; DEG10430020;
776	CDW1_01263	Glycerol-3-phosphate cytidylyltransferase	PF04991.12	LicD family	5	DEG10220453; DEG10010249; DEG10420229; DEG10170062; DEG10390275;
777	CDW1_01267	Hypothetical protein			1	DEG10420224;
778	CDW1_01268	Putative O-antigen transporter	PF01943.16	Polysaccharide biosynthesis protein	17	DEG10110070; DEG10320109; DEG10070174; DEG10130015; DEG10160121; DEG10330123; DEG10480145; DEG10200070; DEG10150272; DEG10360251; DEG10170263; DEG10420220; DEG10030145; DEG10350035; DEG10070074; DEG10210153; DEG10420225;
779	CDW1_01270	Glucose-1-phosphate thymidylyltransferase	PF00483.22	Nucleotidyl transferase	35	DEG10460070; DEG10260030; DEG10250183; DEG10230104; DEG10270179; DEG10060367; DEG10180334; DEG10100521; DEG10180210; DEG10360310; DEG10380027; DEG10210204; DEG10280303; DEG10310197; DEG10370115; DEG10380122; DEG10100033; DEG10400495; DEG10390056; DEG10420097; DEG10420194; DEG10470382; DEG10150320; DEG10250647; DEG10350224; DEG10270057; DEG10010012; DEG10270583; DEG10410166; DEG10080104; DEG103403…
780	CDW1_01271	dTDP-4-dehydrorhamnose 3,5-epimerase	PF00908.16	dTDP-4-dehydrorhamnose 3,5-epimerase	9	DEG10390057; DEG10420193; DEG10340275; DEG10410034; DEG10220103; DEG10350337; DEG10250681; DEG10360311; DEG10100551;
781	CDW1_01272	dTDP-4-dehydrorhamnose reductase	PF04321.16	RmlD substrate binding domain	11	DEG10420235; DEG10270585; DEG10250649; DEG10380093; DEG10220104; DEG10390058; DEG10260044; DEG10340176; DEG10360309; DEG10470111; DEG10370092;
782	CDW1_01273	dTDP-glucose 4,6-dehydratase 2	PF16363.4	GDP-mannose 4,6 dehydratase	31	DEG10150056; DEG10380123; DEG10400422; DEG10230103; DEG10270638; DEG10270027; DEG10250680; DEG10470320; DEG10070219; DEG10050317; DEG10250021; DEG10260045; DEG10100011; DEG10420192; DEG10370116; DEG10100550; DEG10360184; DEG10100573; DEG10250709; DEG10420291; DEG10200179; DEG10240262; DEG10220105; DEG10060094; DEG10310150; DEG10270608; DEG10400080; DEG10200329; DEG10070200; DEG10360308; DEG104202…
783	CDW1_01274	Lipid A biosynthesis lauroyl acyltransferase	PF03279.12	Bacterial lipid A biosynthesis acyltransferase	10	DEG10480091; DEG10410244; DEG10450171; DEG10340397; DEG10230114; DEG10460276; DEG10050094; DEG10200323; DEG10320108; DEG10120007;
784	CDW1_01275	5'-methylthioadenosine/S-adenosylhomocysteine nucleosidase	PF01048.19	Phosphorylase superfamily	9	DEG10310012; DEG10120127; DEG10320030; DEG10180035; DEG10370055; DEG10140253; DEG10420248; DEG10060036; DEG10290125;
785	CDW1_01276	Folylpolyglutamate synthase	PF08245.11	Mur ligase middle domain	28	DEG10420187; DEG10330072; DEG10230069; DEG10170239; DEG10320189; DEG10430349; DEG10200434; DEG10190135; DEG10450003; DEG10410028; DEG10130105; DEG10250478; DEG10240379; DEG10030211; DEG10290271; DEG10270448; DEG10120135; DEG10480154; DEG10460399; DEG10380131; DEG10400246; DEG10220311; DEG10340325; DEG10370122; DEG10160070; DEG10100395; DEG10210035; DEG10070126;
786	CDW1_01278	HPr kinase/phosphorylase	PF07475.11	HPr Serine kinase C-terminal domain	9	DEG10240032; DEG10060067; DEG10380067; DEG10020068; DEG10140279; DEG10420129; DEG10370068; DEG10350027; DEG10170072;
787	CDW1_01279	Bifunctional oligoribonuclease and PAP phosphatase NrnA	PF01368.19	DHH family	11	DEG10470412; DEG10060304; DEG10270505; DEG10470510; DEG10390149; DEG10340403; DEG10250547; DEG10060159; DEG10140272; DEG10220244; DEG10100448;
788	CDW1_01281	60 kDa chaperonin	PF00118.23	TCP-1/cpn60 chaperonin family	32	DEG10110220; DEG10060323; DEG10010077; DEG10360216; DEG10350338; DEG10220290; DEG10270080; DEG10340356; DEG10380223; DEG10320342; DEG10400596; DEG10030742; DEG10430319; DEG10180584; DEG10100059; DEG10250085; DEG10330342; DEG10450056; DEG10170284; DEG10290080; DEG10120323; DEG10100537; DEG10240163; DEG10230091; DEG10480298; DEG10210039; DEG10470025; DEG10160337; DEG10370214; DEG10070105; DEG104600…
789	CDW1_01282	10 kDa chaperonin	PF00166.20	Chaperonin 10 Kd subunit	27	DEG10390171; DEG10430320; DEG10160336; DEG10010076; DEG10190286; DEG10220289; DEG10340357; DEG10290079; DEG10320341; DEG10150246; DEG10460020; DEG10400597; DEG10180583; DEG10120324; DEG10030547; DEG10330341; DEG10450057; DEG10100538; DEG10170285; DEG10280375; DEG10210038; DEG10480297; DEG10020224; DEG10420298; DEG10130337; DEG10240162; DEG10200094;
790	CDW1_01283	Copper-sensing transcriptional repressor CsoR	PF02583.16	Metal-sensitive transcriptional repressor	2	DEG10470317; DEG10180339;
791	CDW1_01285	Replication-associated recombination protein A	PF12002.7	MgsA AAA+ ATPase C terminal	33	DEG10170233; DEG10160083; DEG10170021; DEG10160163; DEG10380161; DEG10220190; DEG10420145; DEG10060340; DEG10220302; DEG10480058; DEG10410192; DEG10350353; DEG10320058; DEG10140019; DEG10400233; DEG10230084; DEG10210104; DEG10330085; DEG10210007; DEG10190054; DEG10020026; DEG10110113; DEG10330166; DEG10340021; DEG10080186; DEG10180088; DEG10300027; DEG10010007; DEG10120034; DEG10070046; DEG100700…
792	CDW1_01286	Histidine--tRNA ligase	PF13393.5	Histidyl-tRNA synthetase	37	DEG10130095; DEG10400581; DEG10270475; DEG10420304; DEG10060024; DEG10480165; DEG10220456; DEG10020182; DEG10340359; DEG10240276; DEG10160060; DEG10400210; DEG10370221; DEG10140129; DEG10460028; DEG10410209; DEG10390278; DEG10320199; DEG10330061; DEG10170228; DEG10290282; DEG10200424; DEG10430089; DEG10120363; DEG10210212; DEG10080218; DEG10100416; DEG10230092; DEG10380230; DEG10350115; DEG102505…
793	CDW1_01287	Aspartate--tRNA ligase	PF00152.19	tRNA synthetases class II (D, K and N)	89	DEG10290095; DEG10060109; DEG10110114; DEG10400330; DEG10320231; DEG10140128; DEG10030140; DEG10250697; DEG10390147; DEG10330128; DEG10170035; DEG10400625; DEG10290234; DEG10340280; DEG10420114; DEG10220253; DEG10050305; DEG10110060; DEG10230041; DEG10030264; DEG10270474; DEG10120021; DEG10020181; DEG10380068; DEG10280009; DEG10350040; DEG10370220; DEG10330200; DEG10240217; DEG10130100; DEG102202…
794	CDW1_01288	Haemolysin-III related	PF03006.19	Haemolysin-III related	2	DEG10420204; DEG10380138;
795	CDW1_01289	Trk system potassium uptake protein TrkA	PF02254.17	TrkA-N domain	5	DEG10260067; DEG10050201; DEG10120193; DEG10300004; DEG10140042;
796	CDW1_01290	Dihydrofolate reductase	PF00186.18	Dihydrofolate reductase	7	DEG10420200; DEG10070193; DEG10210110; DEG10060193; DEG10170184; DEG10220457; DEG10020156;
797	CDW1_01291	Thymidylate synthase 1	PF00303.18	Thymidylate synthase	29	DEG10420201; DEG10230105; DEG10460300; DEG10150011; DEG10450229; DEG10410431; DEG10210109; DEG10270498; DEG10360014; DEG10070139; DEG10240193; DEG10280412; DEG10030143; DEG10290127; DEG10180428; DEG10250538; DEG10340384; DEG10130088; DEG10170185; DEG10220458; DEG10350305; DEG10430085; DEG10320229; DEG10120280; DEG10160195; DEG10200309; DEG10390279; DEG10330198; DEG10020157;
798	CDW1_01295	Copper-exporting P-type ATPase A	PF00122.19	E1-E2 ATPase	16	DEG10060053; DEG10470071; DEG10410004; DEG10100056; DEG10470042; DEG10380073; DEG10080136; DEG10340507; DEG10350458; DEG10070188; DEG10370074; DEG10020292; DEG10140053; DEG10270025; DEG10420112; DEG10260074;
799	CDW1_01298	Glutamate synthase [NADPH] small chain	PF14691.5	Dihydroprymidine dehydrogenase domain II, 4Fe-4S cluster	8	DEG10250757; DEG10130452; DEG10410168; DEG10420209; DEG10440143; DEG10100606; DEG10230021; DEG10280110;
800	CDW1_01299	Signal peptidase I	PF00717.22	Peptidase S24-like	19	DEG10160052; DEG10120310; DEG10320207; DEG10130312; DEG10230190; DEG10430301; DEG10360035; DEG10410285; DEG10350299; DEG10190151; DEG10400127; DEG10240203; DEG10480174; DEG10290129; DEG10030495; DEG10170097; DEG10330053; DEG10070017; DEG10180398;
801	CDW1_01300	Protease synthase and sporulation negative regulatory protein PAI 1	PF00583.24	Acetyltransferase (GNAT) family	2	DEG10050004; DEG10180607;
802	CDW1_01301	Adenylosuccinate lyase	PF00206.19	Lyase	10	DEG10250150; DEG10270139; DEG10280483; DEG10400079; DEG10030232; DEG10130170; DEG10430291; DEG10020220; DEG10410467; DEG10120385;
803	CDW1_01303	Phosphoglucosamine mutase	PF02878.15	Phosphoglucomutase/phosphomannomutase, alpha/beta/alpha domain I	45	DEG10380128; DEG10380146; DEG10420162; DEG10100543; DEG10260038; DEG10350334; DEG10120350; DEG10100520; DEG10210084; DEG10360270; DEG10250671; DEG10320250; DEG10330228; DEG10050251; DEG10160225; DEG10220246; DEG10200026; DEG10400313; DEG10110172; DEG10350097; DEG10430435; DEG10020288; DEG10170303; DEG10240298; DEG10420178; DEG10220434; DEG10460068; DEG10370134; DEG10050536; DEG10010066; DEG102506…
804	CDW1_01305	ATP synthase subunit a	PF00119.19	ATP synthase A chain	20	DEG10400089; DEG10380083; DEG10450064; DEG10130022; DEG10140101; DEG10360334; DEG10240362; DEG10460365; DEG10430027; DEG10410159; DEG10030565; DEG10120362; DEG10200062; DEG10420151; DEG10210075; DEG10290401; DEG10350421; DEG10060334; DEG10270234; DEG10250240;
805	CDW1_01306	ATP synthase subunit c	PF00137.20	ATP synthase subunit C	7	DEG10240361; DEG10400090; DEG10060333; DEG10120361; DEG10140100; DEG10310122; DEG10410158;
806	CDW1_01307	ATP synthase subunit b, sodium ion specific	PF00430.17	ATP synthase B/B' CF(0)	13	DEG10130024; DEG10290399; DEG10140151; DEG10140099; DEG10180548; DEG10120360; DEG10360333; DEG10020232; DEG10210076; DEG10030563; DEG10430030; DEG10370082; DEG10070185;
807	CDW1_01308	ATP synthase subunit delta, sodium ion specific	PF00213.17	ATP synthase delta (OSCP) subunit	8	DEG10130025; DEG10420152; DEG10290398; DEG10060331; DEG10360332; DEG10030562; DEG10410046; DEG10460009;
808	CDW1_01309	ATP synthase subunit alpha, sodium ion specific	PF00006.24	ATP synthase alpha/beta family, nucleotide-binding domain	59	DEG10030559; DEG10380085; DEG10200418; DEG10380087; DEG10060328; DEG10150334; DEG10200416; DEG10360331; DEG10120357; DEG10120359; DEG10420155; DEG10470484; DEG10130026; DEG10250245; DEG10350417; DEG10310006; DEG10290397; DEG10350419; DEG10130028; DEG10400094; DEG10410045; DEG10140165; DEG10400598; DEG10280104; DEG10450269; DEG10280102; DEG10250243; DEG10210080; DEG10100207; DEG10450268; DEG102403…
809	CDW1_01310	ATP synthase gamma chain, sodium ion specific	PF00231.18	ATP synthase	24	DEG10060329; DEG10380086; DEG10200417; DEG10080207; DEG10120358; DEG10130027; DEG10410044; DEG10290396; DEG10350418; DEG10400095; DEG10250244; DEG10280103; DEG10240357; DEG10100206; DEG10420154; DEG10270238; DEG10030560; DEG10070183; DEG10370085; DEG10140096; DEG10360330; DEG10460011; DEG10430033; DEG10210079;
810	CDW1_01311	ATP synthase subunit beta, sodium ion specific	PF00006.24	ATP synthase alpha/beta family, nucleotide-binding domain	58	DEG10030559; DEG10380085; DEG10200418; DEG10380087; DEG10060328; DEG10150334; DEG10200416; DEG10080206; DEG10120357; DEG10120359; DEG10470484; DEG10130026; DEG10410045; DEG10350417; DEG10310006; DEG10290397; DEG10290395; DEG10130028; DEG10400094; DEG10250245; DEG10140165; DEG10400598; DEG10280104; DEG10450269; DEG10450268; DEG10410043; DEG10210080; DEG10240358; DEG10280102; DEG10240356; DEG102502…
811	CDW1_01315	Putative ribosomal N-acetyltransferase YdaF	PF13302.6	Acetyltransferase (GNAT) domain	1	DEG10030610;
812	CDW1_01316	Mycothione reductase	PF07992.13	Pyridine nucleotide-disulphide oxidoreductase	37	DEG10460165; DEG10100061; DEG10460074; DEG10120319; DEG10050440; DEG10100453; DEG10270511; DEG10140281; DEG10250657; DEG10260099; DEG10010241; DEG10160027; DEG10270085; DEG10110014; DEG10410047; DEG10180527; DEG10020166; DEG10070179; DEG10330028; DEG10290067; DEG10250088; DEG10130402; DEG10240290; DEG10140297; DEG10450176; DEG10480027; DEG10020096; DEG10180029; DEG10410239; DEG10450159; DEG103000…
813	CDW1_01320	N5-glutamine S-adenosyl-L-methionine-dependent methyltransferase	PF05175.13	Methyltransferase small domain	3	DEG10050145; DEG10290325; DEG10080302;
814	CDW1_01321	Acyl-CoA dehydrogenase	PF00441.23	Acyl-CoA dehydrogenase, C-terminal domain	18	DEG10220158; DEG10100509; DEG10150165; DEG10100046; DEG10250490; DEG10270464; DEG10100555; DEG10450130; DEG10350443; DEG10470220; DEG10350468; DEG10110080; DEG10270173; DEG10100400; DEG10110051; DEG10100510; DEG10350442; DEG10180282;
815	CDW1_01322	Acryloyl-CoA reductase electron transfer subunit gamma	PF01012.20	Electron transfer flavoprotein domain	15	DEG10100491; DEG10460017; DEG10220160; DEG10430313; DEG10450307; DEG10200104; DEG10390148; DEG10320085; DEG10240187; DEG10130330; DEG10250597; DEG10150133; DEG10360098; DEG10220241; DEG10350312;
816	CDW1_01323	Acryloyl-CoA reductase electron transfer subunit beta	PF01012.20	Electron transfer flavoprotein domain	16	DEG10240397; DEG10360097; DEG10450308; DEG10150328; DEG10430312; DEG10220159; DEG10200103; DEG10280362; DEG10130329; DEG10460016; DEG10390090; DEG10250596; DEG10240188; DEG10350440; DEG10350311; DEG10180283;
817	CDW1_01324	Glycerol uptake facilitator protein	PF00230.19	Major intrinsic protein	1	DEG10470092;
818	CDW1_01325	Glycerol kinase	PF00370.20	FGGY family of carbohydrate kinases, N-terminal domain	8	DEG10050369; DEG10250718; DEG10270646; DEG10470093; DEG10050196; DEG10060027; DEG10020289; DEG10020144;
819	CDW1_01327	PTS-dependent dihydroxyacetone kinase, ADP-binding subunit DhaL	PF02734.16	DAK2 domain	1	DEG10180200;
820	CDW1_01329	Multidrug resistance protein MdtK	PF01554.17	MatE	6	DEG10470162; DEG10470151; DEG10470129; DEG10470107; DEG10140109; DEG10050580;
821	CDW1_01331	Putative ATP-dependent DNA helicase YjcD	PF00580.20	UvrD/REP helicase N-terminal domain	30	DEG10020219; DEG10360321; DEG10080294; DEG10270571; DEG10260092; DEG10050427; DEG10340299; DEG10140302; DEG10130149; DEG10180549; DEG10290379; DEG10010080; DEG10380090; DEG10430156; DEG10380151; DEG10050476; DEG10270168; DEG10170278; DEG10110204; DEG10080316; DEG10100512; DEG10160254; DEG10270109; DEG10050208; DEG10250627; DEG10330257; DEG10250172; DEG10340262; DEG10430071; DEG10100141;
822	CDW1_01333	UvrABC system protein B	PF12344.7	Ultra-violet resistance protein B	5	DEG10050448; DEG10060055; DEG10470459; DEG10020066; DEG10070242;
823	CDW1_01336	Hypothetical protein	PF03883.13	Peroxide stress protein YaaA	2	DEG10050345; DEG10340428;
824	CDW1_01338	S-adenosylmethionine synthase	PF02773.15	S-adenosylmethionine synthetase, C-terminal domain	35	DEG10460054; DEG10340012; DEG10130250; DEG10120331; DEG10420147; DEG10290091; DEG10080031; DEG10230184; DEG10320238; DEG10190171; DEG10160205; DEG10250264; DEG10330208; DEG10170266; DEG10220389; DEG10010219; DEG10380159; DEG10400640; DEG10240011; DEG10100226; DEG10030087; DEG10350014; DEG10430186; DEG10060034; DEG10280374; DEG10020211; DEG10270253; DEG10180439; DEG10070146; DEG10200012; DEG102101…
825	CDW1_01339	Metalloprotease LoiP precursor	PF01435.17	Peptidase family M48	2	DEG10320093; DEG10110056;
826	CDW1_01340	Flavodoxin	PF00258.24	Flavodoxin	10	DEG10320076; DEG10330146; DEG10050088; DEG10290218; DEG10480075; DEG10160143; DEG10080215; DEG10030402; DEG10190069; DEG10420116;
827	CDW1_01343	Putative oxidoreductase	PF00106.24	short chain dehydrogenase	50	DEG10370187; DEG10330119; DEG10100217; DEG10480095; DEG10430134; DEG10470173; DEG10470172; DEG10150130; DEG10150072; DEG10230004; DEG10210181; DEG10250492; DEG10010118; DEG10240200; DEG10410369; DEG10020120; DEG10050073; DEG10120298; DEG10030391; DEG10350302; DEG10280021; DEG10320113; DEG10290259; DEG10110073; DEG10230056; DEG10170144; DEG10280498; DEG10400186; DEG10120206; DEG10200210; DEG102702…
828	CDW1_01344	Putative metallo-hydrolase YycJ	PF12706.6	Beta-lactamase superfamily domain	4	DEG10070004; DEG10420276; DEG10020008; DEG10470329;
829	CDW1_01345	Uracil DNA glycosylase superfamily protein	PF03167.18	Uracil DNA glycosylase superfamily	1	DEG10240229;
830	CDW1_01346	Putative 5-formyltetrahydrofolate cyclo-ligase	PF01812.19	5-formyltetrahydrofolate cyclo-ligase family	4	DEG10440071; DEG10050310; DEG10280264; DEG10060207;
831	CDW1_01347	Arabinose 5-phosphate isomerase KdsD	PF01380.21	SIS domain	12	DEG10360237; DEG10460093; DEG10410165; DEG10240037; DEG10220449; DEG10480191; DEG10450330; DEG10310189; DEG10400591; DEG10430172; DEG10340024; DEG10200324;
832	CDW1_01349	Small-conductance mechanosensitive channel	PF00924.17	Mechanosensitive ion channel	1	DEG10470201;
833	CDW1_01350	Inosine-5'-monophosphate dehydrogenase	PF00478.24	IMP dehydrogenase / GMP reductase domain	25	DEG10250667; DEG10400456; DEG10450049; DEG10270598; DEG10220288; DEG10270599; DEG10350247; DEG10020286; DEG10360158; DEG10280044; DEG10020023; DEG10430436; DEG10070111; DEG10470004; DEG10080148; DEG10250668; DEG10010005; DEG10100536; DEG10380199; DEG10150086; DEG10240247; DEG10410252; DEG10310139; DEG10130475; DEG10460174;
834	CDW1_01353	Uracil-DNA glycosylase	PF03167.18	Uracil DNA glycosylase superfamily	5	DEG10050008; DEG10060078; DEG10240306; DEG10350389; DEG10440083;
835	CDW1_01354	UDP-N-acetylmuramoyl-L-alanyl-D-glutamate--2,6-diaminopimelate ligase	PF08245.11	Mur ligase middle domain	79	DEG10380166; DEG10130457; DEG10340078; DEG10180017; DEG10330014; DEG10290368; DEG10290369; DEG10240106; DEG10330013; DEG10130458; DEG10210067; DEG10480017; DEG10220249; DEG10010070; DEG10400378; DEG10370160; DEG10420102; DEG10070206; DEG10170291; DEG10420135; DEG10480014; DEG10190010; DEG10190012; DEG10220117; DEG10250406; DEG10280459; DEG10230225; DEG10070075; DEG10370152; DEG10200350; DEG104703…
836	CDW1_01355	2-dehydro-3-deoxyphosphooctonate aldolase	PF00793.19	DAHP synthetase I family	18	DEG10200178; DEG10130246; DEG10160090; DEG10220071; DEG10190107; DEG10320160; DEG10240220; DEG10400589; DEG10480114; DEG10410317; DEG10360133; DEG10330092; DEG10230296; DEG10340144; DEG10290324; DEG10030421; DEG10430222; DEG10460220;
837	CDW1_01358	LysE type translocator	PF01810.17	LysE type translocator	2	DEG10340174; DEG10230090;
838	CDW1_01359	tRNA-specific 2-thiouridylase MnmA	PF03054.15	tRNA methyl transferase	32	DEG10470396; DEG10330111; DEG10140213; DEG10180190; DEG10250594; DEG10160109; DEG10060237; DEG10050078; DEG10370224; DEG10290250; DEG10430289; DEG10170224; DEG10170225; DEG10390035; DEG10150145; DEG10030233; DEG10420311; DEG10400385; DEG10360087; DEG10240148; DEG10210215; DEG10220066; DEG10380235; DEG10200115; DEG10340188; DEG10130171; DEG10450317; DEG10320121; DEG10460134; DEG10410218; DEG100201…
839	CDW1_01360	Large-conductance mechanosensitive channel	PF01741.17	Large-conductance mechanosensitive channel, MscL	1	DEG10180490;
840	CDW1_01363	Ferredoxin--NADP reductase 2	PF07992.13	Pyridine nucleotide-disulphide oxidoreductase	19	DEG10100609; DEG10460165; DEG10250757; DEG10130452; DEG10410168; DEG10240172; DEG10440143; DEG10240290; DEG10270683; DEG10410047; DEG10100606; DEG10140281; DEG10010241; DEG10010230; DEG10170073; DEG10200427; DEG10250766; DEG10350496; DEG10470194;
841	CDW1_01364	L-2-hydroxyglutarate oxidase LhgO	PF01266.23	FAD dependent oxidoreductase	1	DEG10050230;
842	CDW1_01368	Farnesyl diphosphate synthase	PF00348.16	Polyprenyl synthetase	42	DEG10400613; DEG10160165; DEG10120216; DEG10050523; DEG10190188; DEG10480057; DEG10080038; DEG10360252; DEG10100081; DEG10450287; DEG10080157; DEG10010171; DEG10350374; DEG10050319; DEG10010157; DEG10320253; DEG10280004; DEG10330168; DEG10180081; DEG10190053; DEG10290145; DEG10240119; DEG10430338; DEG10410182; DEG10030186; DEG10180474; DEG10360180; DEG10310211; DEG10480218; DEG10100535; DEG104002…
843	CDW1_01369	Exodeoxyribonuclease 7 small subunit	PF02609.15	Exonuclease VII small subunit	1	DEG10030187;
844	CDW1_01370	Ribosomal RNA small subunit methyltransferase D	PF03602.14	Conserved hypothetical protein 95	4	DEG10280275; DEG10050260; DEG10180524; DEG10290385;
845	CDW1_01371	S-adenosylmethionine:tRNA ribosyltransferase-isomerase	PF02547.14	Queuosine biosynthesis protein	5	DEG10340010; DEG10220107; DEG10390060; DEG10300065; DEG10230183;
846	CDW1_01372	Release factor glutamine methyltransferase	PF13847.5	Methyltransferase domain	17	DEG10460073; DEG10100199; DEG10180206; DEG10250237; DEG10430209; DEG10190106; DEG10130249; DEG10270232; DEG10360256; DEG10050563; DEG10110104; DEG10140029; DEG10050430; DEG10410134; DEG10290325; DEG10060217; DEG10440090;
847	CDW1_01373	Peptide chain release factor 1	PF03462.17	PCRF domain	63	DEG10420180; DEG10160089; DEG10230286; DEG10340070; DEG10400547; DEG10320161; DEG10360257; DEG10100500; DEG10340132; DEG10220263; DEG10050564; DEG10170297; DEG10220446; DEG10250614; DEG10130286; DEG10200238; DEG10480195; DEG10350279; DEG10320232; DEG10060216; DEG10330201; DEG10070056; DEG10280423; DEG10140028; DEG10370075; DEG10170071; DEG10070038; DEG10020065; DEG10410133; DEG10360152; DEG101502…
848	CDW1_01389	Hypothetical protein	PF04018.12	Domain of unknown function (DUF368)	1	DEG10470457;
849	CDW1_01390	Alanine racemase 1	PF01168.19	Alanine racemase, N-terminal domain	13	DEG10070209; DEG10030067; DEG10380208; DEG10080161; DEG10330338; DEG10230282; DEG10290334; DEG10420264; DEG10010072; DEG10050568; DEG10400546; DEG10210054; DEG10220247;
850	CDW1_01391	Transposase from transposon Tn916	PF00589.21	Phage integrase family	3	DEG10440014; DEG10470225; DEG10430314;
851	CDW1_01403	Single-stranded DNA-binding protein ssb	PF00436.24	Single-strand binding protein family	3	DEG10420270; DEG10120020; DEG10010268;
852	CDW1_01408	HTH-type transcriptional repressor RghR	PF00717.22	Peptidase S24-like	2	DEG10480104; DEG10320178;
853	CDW1_01410	D12 class N6 adenine-specific DNA methyltransferase	PF02086.14	D12 class N6 adenine-specific DNA methyltransferase	2	DEG10400449; DEG10230278;
854	CDW1_01423	Primosomal protein DnaI	PF01695.16	IstB-like ATP binding protein	13	DEG10330356; DEG10010208; DEG10070212; DEG10380039; DEG10370044; DEG10210159; DEG10320352; DEG10160351; DEG10190296; DEG10180605; DEG10480004; DEG10170249; DEG10110229;
855	CDW1_01434	Phage virion morphogenesis family protein			1	DEG10050565;
856	CDW1_01451	Cobyric acid synthase	PF07685.13	CobB/CobQ-like glutamine amidotransferase domain	3	DEG10400049; DEG10170271; DEG10420159;
857	CDW1_01452	Cobalamin biosynthesis protein	PF03186.12	CobD/Cbib protein	1	DEG10400365;
858	CDW1_01453	Threonine-phosphate decarboxylase	PF00155.20	Aminotransferase class I and II	17	DEG10470142; DEG10400265; DEG10050159; DEG10280338; DEG10130113; DEG10400280; DEG10100356; DEG10340198; DEG10250322; DEG10270302; DEG10410524; DEG10230020; DEG10350181; DEG10100259; DEG10440053; DEG10440080; DEG10470435;
859	CDW1_01454	Cobyrinic acid A,C-diamide synthase	PF07685.13	CobB/CobQ-like glutamine amidotransferase domain	2	DEG10400468; DEG10410251;
860	CDW1_01456	Cobalt-precorrin-8X methylmutase	PF02570.14	Precorrin-8X methylmutase	1	DEG10400465;
861	CDW1_01457	Cobalt-precorrin-6A synthase	PF01888.16	CbiD	1	DEG10400046;
862	CDW1_01459	Putative 2-hydroxyacid dehydrogenase	PF02826.18	D-isomer specific 2-hydroxyacid dehydrogenase, NAD binding domain	20	DEG10130444; DEG10400383; DEG10100481; DEG10220111; DEG10030715; DEG10120281; DEG10340031; DEG10440141; DEG10050155; DEG10430317; DEG10390161; DEG10050562; DEG10250587; DEG10050037; DEG10180170; DEG10020204; DEG10220272; DEG10360054; DEG10390063; DEG10030405;
863	CDW1_01460	Putative cobalt-precorrin-6Y C(15)-methyltransferase [decarboxylating]	PF13847.5	Methyltransferase domain	1	DEG10400463;
864	CDW1_01465	Cobalt-precorrin-2 C(20)-methyltransferase	PF00590.19	Tetrapyrrole (Corrin/Porphyrin) Methylases	1	DEG10400466;
865	CDW1_01466	Cobalt-precorrin-4 C(11)-methyltransferase	PF00590.19	Tetrapyrrole (Corrin/Porphyrin) Methylases	7	DEG10400061; DEG10130361; DEG10400306; DEG10270510; DEG10400466; DEG10400678; DEG10250553;
866	CDW1_01471	Cobalamin biosynthesis protein CbiG	PF11760.7	Cobalamin synthesis G N-terminal	1	DEG10400467;
867	CDW1_01473	Cobalt-precorrin-3B C(17)-methyltransferase	PF00590.19	Tetrapyrrole (Corrin/Porphyrin) Methylases	10	DEG10190180; DEG10050604; DEG10130361; DEG10270510; DEG10400061; DEG10400466; DEG10400467; DEG10020030; DEG10400678; DEG10250553;
868	CDW1_01474	Precorrin-6A reductase	PF02571.13	Precorrin-6x reductase CbiJ/CobK	1	DEG10400006;
869	CDW1_01475	p-aminobenzoyl-glutamate hydrolase subunit B	PF07687.13	Peptidase dimerisation domain	2	DEG10350429; DEG10470032;
870	CDW1_01476	Hypothetical protein	PF03606.14	C4-dicarboxylate anaerobic carrier	1	DEG10470276;
871	CDW1_01477	DNA-binding transcriptional repressor RpiR	PF01418.16	Helix-turn-helix domain, rpiR family	1	DEG10260105;
872	CDW1_01481	50S ribosomal protein L27	PF01016.18	Ribosomal L27 protein	27	DEG10190186; DEG10170236; DEG10240121; DEG10120166; DEG10020184; DEG10200049; DEG10160229; DEG10030077; DEG10210107; DEG10080051; DEG10320251; DEG10280433; DEG10390208; DEG10140126; DEG10420214; DEG10150274; DEG10290319; DEG10340141; DEG10480216; DEG10060199; DEG10410036; DEG10100392; DEG10400304; DEG10330232; DEG10010195; DEG10460110; DEG10220349;
873	CDW1_01483	50S ribosomal protein L21	PF00829.20	Ribosomal prokaryotic L21 protein	25	DEG10190187; DEG10170238; DEG10240120; DEG10120165; DEG10020185; DEG10320252; DEG10280432; DEG10390209; DEG10140127; DEG10420215; DEG10130364; DEG10430337; DEG10340142; DEG10450298; DEG10220350; DEG10160230; DEG10400303; DEG10100393; DEG10480217; DEG10060197; DEG10200050; DEG10330233; DEG10010196; DEG10030076; DEG10290320;
874	CDW1_01485	Glutathione-binding protein GsiB precursor	PF00496.21	Bacterial extracellular solute-binding proteins, family 5 Middle	7	DEG10470296; DEG10470297; DEG10080052; DEG10450345; DEG10470239; DEG10030704; DEG10110050;
875	CDW1_01490	Type III pantothenate kinase	PF03309.13	Type III pantothenate kinase	8	DEG10240021; DEG10390185; DEG10230303; DEG10340150; DEG10400453; DEG10200268; DEG10220316; DEG10460237;
876	CDW1_01492	Fructose-1,6-bisphosphatase class 3	PF06874.10	Firmicute fructose-1,6-bisphosphatase	2	DEG10390097; DEG10220169;
877	CDW1_01493	47 kDa outer membrane protein precursor	PF03349.15	Outer membrane protein transport protein (OMPP1/FadL/TodX)	1	DEG10110136;
878	CDW1_01494	Hypothetical protein	PF13305.5	WHG domain	1	DEG10470298;
879	CDW1_01496	Proline--tRNA ligase	PF00587.24	tRNA synthetase class II core domain (G, H, P, S and T)	74	DEG10030594; DEG10370181; DEG10240124; DEG10030179; DEG10220196; DEG10010134; DEG10340293; DEG10420288; DEG10420125; DEG10450125; DEG10400677; DEG10220203; DEG10360094; DEG10350370; DEG10160093; DEG10210142; DEG10120270; DEG10160049; DEG10340211; DEG10130387; DEG10070134; DEG10140065; DEG10380220; DEG10380064; DEG10130123; DEG10460238; DEG10450186; DEG10110078; DEG10060308; DEG10140296; DEG100504…
880	CDW1_01499	Aspartate--ammonia ligase	PF03590.14	Aspartate-ammonia ligase	1	DEG10050178;
881	CDW1_01500	Purine nucleoside phosphorylase DeoD-type	PF01048.19	Phosphorylase superfamily	3	DEG10140253; DEG10030221; DEG10060036;
882	CDW1_01502	Spermidine/putrescine import ATP-binding protein PotA	PF00005.26	ABC transporter	100	DEG10030734; DEG10470070; DEG10340077; DEG10330114; DEG10330295; DEG10100381; DEG10100446; DEG10020083; DEG10050542; DEG10220139; DEG10270222; DEG10250225; DEG10400139; DEG10400541; DEG10470106; DEG10130324; DEG10300045; DEG10120209; DEG10150123; DEG10180246; DEG10300009; DEG10260086; DEG10180475; DEG10050394; DEG10360106; DEG10160235; DEG10400349; DEG10320118; DEG10050060; DEG10290200; DEG100600…
883	CDW1_01503	Spermidine/putrescine transport system permease protein PotB	PF00528.21	Binding-protein-dependent transport system inner membrane component	17	DEG10140158; DEG10180247; DEG10270436; DEG10470050; DEG10050061; DEG10100382; DEG10100383; DEG10060031; DEG10180369; DEG10250469; DEG10270435; DEG10060030; DEG10350141; DEG10350142; DEG10140014; DEG10180188; DEG10250468;
884	CDW1_01504	Inner membrane ABC transporter permease protein YdcV	PF00528.21	Binding-protein-dependent transport system inner membrane component	15	DEG10050365; DEG10180247; DEG10050061; DEG10210102; DEG10420173; DEG10140157; DEG10100383; DEG10060031; DEG10030729; DEG10250469; DEG10270436; DEG10350141; DEG10180248; DEG10350142; DEG10180188;
885	CDW1_01505	Putative peptidyl-prolyl cis-trans isomerase	PF00160.20	Cyclophilin type peptidyl-prolyl cis-trans isomerase/CLD	4	DEG10470359; DEG10180098; DEG10290171; DEG10030356;
886	CDW1_01506	Tyrosine recombinase XerD	PF00589.21	Phage integrase family	3	DEG10440014; DEG10180554; DEG10100295;
887	CDW1_01507	Proline iminopeptidase	PF00561.19	alpha/beta hydrolase fold	1	DEG10060012;
888	CDW1_01508	Serine dehydratase alpha chain	PF03313.14	Serine dehydratase alpha chain	1	DEG10050309;
889	CDW1_01509	Sodium:dicarboxylate symporter family protein	PF00375.17	Sodium:dicarboxylate symporter family	2	DEG10300114; DEG10470466;
890	CDW1_01511	Hypothetical protein	PF01863.16	Protein of unknown function DUF45	1	DEG10120176;
891	CDW1_01513	Sodium:neurotransmitter symporter family protein	PF00209.17	Sodium:neurotransmitter symporter family	3	DEG10050615; DEG10470360; DEG10470165;
892	CDW1_01515	Elongation factor 4	PF00009.26	Elongation factor Tu GTP binding domain	100	DEG10150286; DEG10020086; DEG10360266; DEG10400507; DEG10100449; DEG10180509; DEG10340483; DEG10450009; DEG10110170; DEG10470347; DEG10420279; DEG10240293; DEG10120051; DEG10060114; DEG10120365; DEG10210198; DEG10350406; DEG10180471; DEG10400223; DEG10400224; DEG10250133; DEG10250132; DEG10020174; DEG10140150; DEG10030135; DEG10340492; DEG10230160; DEG10410411; DEG10110190; DEG10280185; DEG100100…
893	CDW1_01519	ORF6N domain protein	PF10543.8	ORF6N domain	1	DEG10230174;
894	CDW1_01521	Adenylosuccinate synthetase	PF00709.20	Adenylosuccinate synthetase	15	DEG10100041; DEG10030539; DEG10130178; DEG10350117; DEG10270064; DEG10240279; DEG10250063; DEG10400623; DEG10390181; DEG10470508; DEG10280506; DEG10440074; DEG10360284; DEG10220310; DEG10410501;
895	CDW1_01522	3-deoxy-D-manno-octulosonic acid transferase	PF04413.15	3-Deoxy-D-manno-octulosonic-acid transferase (kdotransferase)	27	DEG10460202; DEG10230161; DEG10160283; DEG10110198; DEG10450060; DEG10050211; DEG10410205; DEG10030029; DEG10320301; DEG10430432; DEG10190246; DEG10150301; DEG10390055; DEG10480267; DEG10060285; DEG10330287; DEG10030084; DEG10310091; DEG10080163; DEG10290389; DEG10220101; DEG10340493; DEG10360289; DEG10180536; DEG10200043; DEG10130471; DEG10240167;
896	CDW1_01523	Cytidylate kinase	PF02224.17	Cytidylate kinase	31	DEG10460098; DEG10200438; DEG10330137; DEG10130273; DEG10230106; DEG10170195; DEG10290227; DEG10350319; DEG10150118; DEG10430197; DEG10220131; DEG10060269; DEG10410022; DEG10140024; DEG10390077; DEG10020162; DEG10340386; DEG10400289; DEG10120226; DEG10420219; DEG10030376; DEG10320094; DEG10050601; DEG10160135; DEG10010163; DEG10050435; DEG10100298; DEG10250361; DEG10240183; DEG10180147; DEG104503…
897	CDW1_01524	Ribosomal protein L11 methyltransferase	PF06325.12	Ribosomal protein L11 methyltransferase (PrmA)	1	DEG10050342;
898	CDW1_01525	Hypothetical protein	PF13277.5	YmdB-like protein	3	DEG10060208; DEG10140262; DEG10470324;
899	CDW1_01526	Tryptophan--tRNA ligase	PF00579.24	tRNA synthetases class I (W and Y)	38	DEG10270590; DEG10390003; DEG10230255; DEG10100529; DEG10020084; DEG10340429; DEG10250658; DEG10060101; DEG10360235; DEG10350275; DEG10220010; DEG10130004; DEG10370227; DEG10170101; DEG10420317; DEG10260068; DEG10410114; DEG10290061; DEG10430005; DEG10480258; DEG10120321; DEG10130345; DEG10030541; DEG10140295; DEG10050579; DEG10430333; DEG10080239; DEG10210217; DEG10450032; DEG10200016; DEG104003…
900	CDW1_01527	Riboflavin transporter	PF00892.19	EamA-like transporter family	1	DEG10080230;
901	CDW1_01528	Poly-beta-1,6-N-acetyl-D-glucosamine N-deacetylase precursor	PF01522.20	Polysaccharide deacetylase	2	DEG10440128; DEG10200126;
902	CDW1_01531	Pyridoxal phosphate phosphatase YigL	PF08282.11	haloacid dehalogenase-like hydrolase	8	DEG10060100; DEG10020241; DEG10140085; DEG10140208; DEG10060220; DEG10060221; DEG10140113; DEG10440054;
903	CDW1_01532	Nitronate monooxygenase	PF03060.14	Nitronate monooxygenase	7	DEG10380199; DEG10350289; DEG10080132; DEG10470126; DEG10070018; DEG10210183; DEG10420082;
904	CDW1_01533	Multidrug export protein MepA	PF01554.17	MatE	3	DEG10060363; DEG10470162; DEG10470151;
905	CDW1_01535	Glycogen synthase	PF08323.10	Starch synthase catalytic domain	3	DEG10470432; DEG10340138; DEG10220374;
906	CDW1_01536	Glycogen biosynthesis protein GlgD	PF00483.22	Nucleotidyl transferase	1	DEG10030336;
907	CDW1_01537	Glucose-1-phosphate adenylyltransferase	PF00483.22	Nucleotidyl transferase	16	DEG10390056; DEG10420097; DEG10420194; DEG10210204; DEG10470382; DEG10270583; DEG10380122; DEG10370115; DEG10220102; DEG10150320; DEG10010012; DEG10250647; DEG10100521; DEG10400495; DEG10360310; DEG10030336;
908	CDW1_01538	1,4-alpha-glucan branching enzyme GlgB	PF02806.17	Alpha amylase, C-terminal all-beta domain	11	DEG10100210; DEG10050489; DEG10250247; DEG10110090; DEG10410454; DEG10470235; DEG10350240; DEG10270293; DEG10270295; DEG10270241; DEG10250311;
909	CDW1_01540	Amylopullulanase precursor	PF00128.23	Alpha amylase, catalytic domain	5	DEG10140252; DEG10030191; DEG10140026; DEG10380226; DEG10250025;
910	CDW1_01541	4-alpha-glucanotransferase	PF02446.16	4-alpha-glucanotransferase	2	DEG10350241; DEG10050488;
911	CDW1_01543	Type I restriction enzyme EcoKI M protein	PF02384.15	N-6 DNA Methylase	3	DEG10250536; DEG10270497; DEG10050459;
912	CDW1_01550	Iron uptake protein A1 precursor	PF13416.5	Bacterial extracellular solute-binding protein	7	DEG10470124; DEG10050163; DEG10050062; DEG10470157; DEG10180187; DEG10430178; DEG10470478;
913	CDW1_01551	sn-glycerol-3-phosphate import ATP-binding protein UgpC	PF00005.26	ABC transporter	100	DEG10030734; DEG10470070; DEG10340077; DEG10330114; DEG10330295; DEG10100381; DEG10100446; DEG10350028; DEG10050542; DEG10220139; DEG10250225; DEG10400139; DEG10470106; DEG10130324; DEG10120209; DEG10380238; DEG10180246; DEG10260086; DEG10180475; DEG10050394; DEG10050060; DEG10400349; DEG10320118; DEG10060049; DEG10070110; DEG10250613; DEG10270176; DEG10370038; DEG10370226; DEG10370225; DEG104401…
914	CDW1_01552	Putative 2-aminoethylphosphonate transport system permease protein PhnU	PF00528.21	Binding-protein-dependent transport system inner membrane component	20	DEG10050365; DEG10400350; DEG10270436; DEG10180369; DEG10470050; DEG10050061; DEG10050046; DEG10140157; DEG10100383; DEG10060031; DEG10030729; DEG10250469; DEG10270435; DEG10180247; DEG10100382; DEG10350141; DEG10180248; DEG10350142; DEG10180188; DEG10250468;
915	CDW1_01555	50S ribosomal protein L20	PF00453.17	Ribosomal protein L20	31	DEG10030597; DEG10150139; DEG10060166; DEG10480127; DEG10010205; DEG10220199; DEG10020189; DEG10360092; DEG10400318; DEG10450021; DEG10200122; DEG10190119; DEG10130384; DEG10080019; DEG10170244; DEG10320130; DEG10430102; DEG10160096; DEG10290213; DEG10420216; DEG10460038; DEG10050475; DEG10120267; DEG10140094; DEG10340214; DEG10410012; DEG10390117; DEG10210134; DEG10250343; DEG10180287; DEG103300…
916	CDW1_01556	50S ribosomal protein L35	PF01632.18	Ribosomal protein L35	4	DEG10390116; DEG10400319; DEG10220198; DEG10340213;
917	CDW1_01557	Translation initiation factor IF-3	PF00707.21	Translation initiation factor IF-3, C-terminal domain	35	DEG10030595; DEG10100277; DEG10060164; DEG10480129; DEG10010207; DEG10220197; DEG10400013; DEG10380102; DEG10360093; DEG10080017; DEG10280284; DEG10200124; DEG10340212; DEG10130386; DEG10070155; DEG10170246; DEG10390115; DEG10430101; DEG10160094; DEG10290211; DEG10250342; DEG10420218; DEG10230016; DEG10140092; DEG10450019; DEG10050473; DEG10120269; DEG10020191; DEG10190120; DEG10410014; DEG102101…
918	CDW1_01561	Manganese ABC transporter substrate-binding lipoprotein precursor	PF01297.16	Zinc-uptake complex component A periplasmic	3	DEG10070158; DEG10310016; DEG10470180;
919	CDW1_01562	Zinc import ATP-binding protein ZnuC	PF00005.26	ABC transporter	100	DEG10030734; DEG10470070; DEG10460320; DEG10330295; DEG10100381; DEG10050464; DEG10350028; DEG10050540; DEG10220139; DEG10270222; DEG10400139; DEG10080054; DEG10130324; DEG10140159; DEG10340077; DEG10120209; DEG10350194; DEG10150123; DEG10180246; DEG10280312; DEG10260086; DEG10180475; DEG10360106; DEG10160235; DEG10400349; DEG10070110; DEG10050060; DEG10470406; DEG10350332; DEG10250613; DEG103702…
920	CDW1_01563	Manganese transport system membrane protein MntB	PF00950.16	ABC 3 transport family	3	DEG10440008; DEG10340109; DEG10230120;
921	CDW1_01567	Nitric oxide reductase	PF00753.26	Metallo-beta-lactamase superfamily	2	DEG10390100; DEG10220175;
922	CDW1_01568	Acyl-CoA dehydrogenase	PF00441.23	Acyl-CoA dehydrogenase, C-terminal domain	36	DEG10100046; DEG10300104; DEG10220159; DEG10220158; DEG10250596; DEG10270173; DEG10100509; DEG10250490; DEG10350311; DEG10240397; DEG10360097; DEG10450308; DEG10200103; DEG10280362; DEG10130329; DEG10470220; DEG10350468; DEG10110051; DEG10150165; DEG10390090; DEG10150328; DEG10430312; DEG10270464; DEG10100555; DEG10120243; DEG10450130; DEG10110080; DEG10100400; DEG10350440; DEG10100510; DEG103504…
923	CDW1_01569	Iron-responsive transcriptional regulator	PF02082.19	Transcriptional regulator	1	DEG10430206;
924	CDW1_01571	Phosphoserine phosphatase RsbU	PF07228.11	Stage II sporulation protein E (SpoIIE)	3	DEG10360095; DEG10130374; DEG10400645;
925	CDW1_01572	UvrABC system protein C	PF08459.10	UvrC Helix-hairpin-helix N-terminal	5	DEG10250271; DEG10060174; DEG10020104; DEG10270258; DEG10100231;
926	CDW1_01573	glmZ(sRNA)-inactivating NTPase	PF03668.14	P-loop ATPase protein family	3	DEG10050415; DEG10270259; DEG10380077;
927	CDW1_01575	Thioredoxin reductase	PF07992.13	Pyridine nucleotide-disulphide oxidoreductase	18	DEG10100609; DEG10060083; DEG10130147; DEG10200359; DEG10220259; DEG10270683; DEG10410490; DEG10240172; DEG10140281; DEG10010241; DEG10420072; DEG10430154; DEG10450250; DEG10420209; DEG10170073; DEG10250766; DEG10070179; DEG10210167;
928	CDW1_01576	Putative metallo-hydrolase	PF00753.26	Metallo-beta-lactamase superfamily	1	DEG10250505;
929	CDW1_01578	Sodium/pantothenate symporter	PF00474.16	Sodium:solute symporter family	3	DEG10050339; DEG10470069; DEG10110065;
930	CDW1_01579	Oligoendopeptidase F, plasmid	PF01432.19	Peptidase family M3	3	DEG10080078; DEG10070157; DEG10470109;
931	CDW1_01581	Uracil permease	PF00860.19	Permease family	2	DEG10220257; DEG10020022;
932	CDW1_01583	Thiamine pyrophosphokinase	PF04263.15	Thiamin pyrophosphokinase, catalytic domain	2	DEG10120161; DEG10170140;
933	CDW1_01585	Phosphoserine phosphatase	PF12710.6	haloacid dehalogenase-like hydrolase	2	DEG10250097; DEG10270459;
934	CDW1_01589	Anaerobic ribonucleoside-triphosphate reductase	PF13597.5	Anaerobic ribonucleoside-triphosphate reductase	1	DEG10130119;
935	CDW1_01590	DNA-binding protein HU	PF00216.20	Bacterial DNA-binding protein	8	DEG10310117; DEG10070062; DEG10170193; DEG10010160; DEG10050470; DEG10210064; DEG10420107; DEG10030251;
936	CDW1_01591	Putative permease YicO	PF00860.19	Permease family	3	DEG10050059; DEG10220217; DEG10110218;
937	CDW1_01592	Ribosomal large subunit pseudouridine synthase C	PF00849.21	RNA pseudouridylate synthase	16	DEG10060176; DEG10050080; DEG10050199; DEG10340089; DEG10080162; DEG10260015; DEG10050020; DEG10080123; DEG10180012; DEG10050140; DEG10250308; DEG10180402; DEG10270289; DEG10390086; DEG10140111; DEG10220151;
938	CDW1_01593	Rod shape-determining protein RodA	PF01098.18	Cell cycle protein	57	DEG10330156; DEG10200190; DEG10240005; DEG10330017; DEG10030195; DEG10240109; DEG10470367; DEG10270377; DEG10480018; DEG10010260; DEG10440099; DEG10200346; DEG10290099; DEG10340445; DEG10190013; DEG10070057; DEG10280456; DEG10450238; DEG10290365; DEG10230246; DEG10400278; DEG10130041; DEG10170115; DEG10390107; DEG10320017; DEG10100326; DEG10430045; DEG10180018; DEG10360176; DEG10230208; DEG104603…
939	CDW1_01594	Deoxyuridine 5'-triphosphate nucleotidohydrolase	PF00692.18	dUTPase	18	DEG10200464; DEG10190250; DEG10130150; DEG10340069; DEG10150327; DEG10120047; DEG10330283; DEG10480271; DEG10100425; DEG10420046; DEG10360323; DEG10430157; DEG10160279; DEG10460024; DEG10180539; DEG10390124; DEG10320305; DEG10220208;
940	CDW1_01595	Protease 3 precursor	PF00675.19	Insulinase (Peptidase family M16)	3	DEG10470326; DEG10080170; DEG10050494;
941	CDW1_01596	Lipopolysaccharide export system permease protein LptG	PF03739.13	Predicted permease YjgP/YjgQ family	18	DEG10220299; DEG10240065; DEG10180602; DEG10340276; DEG10320351; DEG10330354; DEG10130036; DEG10350061; DEG10400138; DEG10480305; DEG10410363; DEG10120159; DEG10220128; DEG10290139; DEG10160349; DEG10230039; DEG10190295; DEG10390076;
942	CDW1_01597	Putative permease YjgP/YjgQ family protein	PF03739.13	Predicted permease YjgP/YjgQ family	25	DEG10330353; DEG10240066; DEG10240065; DEG10120160; DEG10160348; DEG10450101; DEG10350062; DEG10350061; DEG10340276; DEG10400138; DEG10410363; DEG10200218; DEG10230132; DEG10050624; DEG10460334; DEG10030502; DEG10230039; DEG10220299; DEG10220128; DEG10280441; DEG10130036; DEG10360168; DEG10290139; DEG10320350; DEG10390076;
943	CDW1_01600	Serine/threonine-protein kinase PrkC	PF03793.18	PASTA domain	1	DEG10020116;
944	CDW1_01601	Putative ribosome biogenesis GTPase RsgA	PF03193.15	RsgA GTPase	10	DEG10230127; DEG10160339; DEG10340097; DEG10330344; DEG10370033; DEG10320344; DEG10010114; DEG10170138; DEG10290073; DEG10420282;
945	CDW1_01602	Ribulose-phosphate 3-epimerase	PF00834.18	Ribulose-phosphate 3 epimerase family	18	DEG10360029; DEG10430114; DEG10070087; DEG10290060; DEG10050179; DEG10400162; DEG10130116; DEG10150022; DEG10200023; DEG10070227; DEG10180517; DEG10170139; DEG10220096; DEG10280217; DEG10410466; DEG10270256; DEG10250268; DEG10080276;
946	CDW1_01606	Phosphocarrier protein HPr	PF00381.18	PTS HPr component phosphorylation site	1	DEG10030202;
947	CDW1_01607	Phosphoenolpyruvate-protein phosphotransferase	PF02896.17	PEP-utilising enzyme, TIM barrel domain	6	DEG10430260; DEG10200181; DEG10020092; DEG10420143; DEG10140244; DEG10060348;
948	CDW1_01611	Dihydrolipoyl dehydrogenase	PF07992.13	Pyridine nucleotide-disulphide oxidoreductase	46	DEG10140010; DEG10100061; DEG10460074; DEG10120319; DEG10050440; DEG10100453; DEG10270511; DEG10140281; DEG10250657; DEG10260099; DEG10010241; DEG10160027; DEG10130147; DEG10270085; DEG10110014; DEG10460165; DEG10410047; DEG10180527; DEG10170073; DEG10020166; DEG10210167; DEG10330028; DEG10290067; DEG10250088; DEG10410490; DEG10130402; DEG10240290; DEG10200427; DEG10140297; DEG10410239; DEG104800…
949	CDW1_01612	N5-glutamine S-adenosyl-L-methionine-dependent methyltransferase	PF05175.13	Methyltransferase small domain	6	DEG10050145; DEG10140029; DEG10430209; DEG10290325; DEG10080302; DEG10440090;
950	CDW1_01613	Hypothetical protein	PF04468.11	PSP1 C-terminal conserved region	2	DEG10390189; DEG10220324;
951	CDW1_01614	Hypothetical protein	PF04002.14	RadC-like JAB domain	3	DEG10070165; DEG10340087; DEG10230173;
952	CDW1_01616	Phosphoserine phosphatase 1	PF00300.21	Histidine phosphatase superfamily (branch 1)	7	DEG10470182; DEG10390011; DEG10400129; DEG10270403; DEG10220029; DEG10250442; DEG10400388;
953	CDW1_01617	Cobalamin synthase	PF02654.14	Cobalamin-5-phosphate synthase	1	DEG10400122;
954	CDW1_01618	Bifunctional adenosylcobalamin biosynthesis protein CobU	PF02283.15	Cobinamide kinase / cobinamide phosphate guanyltransferase	1	DEG10400257;
955	CDW1_01619	Pyruvate-flavodoxin oxidoreductase	PF01855.18	Pyruvate flavodoxin/ferredoxin oxidoreductase, thiamine diP-bdg	4	DEG10080096; DEG10470323; DEG10270450; DEG10250480;
956	CDW1_01620	Acetate kinase	PF00871.16	Acetokinase family	6	DEG10140081; DEG10060294; DEG10180359; DEG10030589; DEG10220242; DEG10020202;
957	CDW1_01621	General stress protein 14	PF02525.16	Flavodoxin-like fold	2	DEG10390222; DEG10220375;
958	CDW1_01622	Ethanolamine utilization protein EutD	PF01515.18	Phosphate acetyl/butaryl transferase	10	DEG10140080; DEG10170051; DEG10340084; DEG10200353; DEG10050446; DEG10060240; DEG10230230; DEG10450182; DEG10220243; DEG10020053;
959	CDW1_01623	Signal recognition particle receptor FtsY	PF00448.21	SRP54-type protein, GTPase domain	70	DEG10100467; DEG10230083; DEG10230049; DEG10210115; DEG10460079; DEG10270524; DEG10480262; DEG10330294; DEG10400440; DEG10280268; DEG10250567; DEG10060239; DEG10420128; DEG10480181; DEG10350024; DEG10450283; DEG10450281; DEG10110193; DEG10200459; DEG10280321; DEG10020124; DEG10370131; DEG10080130; DEG10020123; DEG10160183; DEG10340351; DEG10380066; DEG10070070; DEG10170147; DEG10240125; DEG102101…
960	CDW1_01625	Ribosome biogenesis GTPase A	PF01926.22	50S ribosome-binding GTPase	18	DEG10380034; DEG10020128; DEG10370129; DEG10070099; DEG10070063; DEG10400281; DEG10470388; DEG10170218; DEG10210117; DEG10390005; DEG10420177; DEG10010188; DEG10220019; DEG10030690; DEG10010127; DEG10170152; DEG10140116; DEG10380139;
961	CDW1_01626	Tyrosine recombinase XerD	PF00589.21	Phage integrase family	1	DEG10430314;
962	CDW1_01627	Methylenetetrahydrofolate--tRNA-(uracil-5-)-methyltransferase TrmFO	PF01134.21	Glucose inhibited division protein A	7	DEG10060312; DEG10020300; DEG10470513; DEG10140088; DEG10020130; DEG10120264; DEG10170348;
963	CDW1_01628	DNA topoisomerase 1	PF01131.19	DNA topoisomerase	27	DEG10240001; DEG10380140; DEG10460196; DEG10220157; DEG10250713; DEG10450129; DEG10020129; DEG10400352; DEG10200333; DEG10110077; DEG10290253; DEG10480116; DEG10010128; DEG10130083; DEG10100575; DEG10430081; DEG10180221; DEG10050491; DEG10320157; DEG10360108; DEG10190108; DEG10270641; DEG10070067; DEG10210116; DEG10140176; DEG10060097; DEG10170154;
964	CDW1_01629	Hypothetical protein	PF02481.14	DNA recombination-mediator protein A	2	DEG10080058; DEG10320221;
965	CDW1_01631	Exodeoxyribonuclease 7 large subunit	PF02601.14	Exonuclease VII, large subunit	1	DEG10470373;
966	CDW1_01632	Inner membrane protein YbhL	PF01027.19	Inhibitor of apoptosis-promoting Bax1	3	DEG10080154; DEG10410051; DEG10280118;
967	CDW1_01634	Putative sigma-54 modulation protein	PF02482.18	Sigma 54 modulation protein / S30EA ribosomal protein	1	DEG10120290;
968	CDW1_01635	ATP-dependent DNA helicase RecG	PF17191.3	RecG wedge domain	19	DEG10330271; DEG10370171; DEG10250577; DEG10260084; DEG10480288; DEG10070145; DEG10050452; DEG10380185; DEG10180563; DEG10320322; DEG10020115; DEG10450270; DEG10010112; DEG10080307; DEG10430074; DEG10170136; DEG10440134; DEG10420069; DEG10160267;
969	CDW1_01636	Transcriptional regulatory protein PmpR	PF01709.19	Transcriptional regulator	4	DEG10060271; DEG10290233; DEG10180313; DEG10250512;
970	CDW1_01638	Putative aliphatic sulfonates transport permease protein SsuC	PF00528.21	Binding-protein-dependent transport system inner membrane component	3	DEG10050126; DEG10410115; DEG10350209;
971	CDW1_01640	Taurine import ATP-binding protein TauB	PF00005.26	ABC transporter	100	DEG10470070; DEG10340077; DEG10100381; DEG10100446; DEG10350028; DEG10050540; DEG10050542; DEG10220139; DEG10250225; DEG10400139; DEG10360293; DEG10300045; DEG10120209; DEG10150123; DEG10180246; DEG10260086; DEG10180475; DEG10050394; DEG10360106; DEG10050060; DEG10400349; DEG10190094; DEG10470406; DEG10330135; DEG10060049; DEG10370038; DEG10370226; DEG10200045; DEG10440138; DEG10070110; DEG101503…
972	CDW1_01641	Arginine transport system permease protein ArtQ	PF00528.21	Binding-protein-dependent transport system inner membrane component	9	DEG10320151; DEG10370039; DEG10110134; DEG10180115; DEG10370142; DEG10110116; DEG10180133; DEG10080217; DEG10420070;
973	CDW1_01642	Glutamine transport ATP-binding protein GlnQ	PF00005.26	ABC transporter	100	DEG10030734; DEG10340077; DEG10330114; DEG10400632; DEG10330295; DEG10180114; DEG10450127; DEG10020083; DEG10270222; DEG10250225; DEG10080054; DEG10470106; DEG10130324; DEG10060062; DEG10150123; DEG10180246; DEG10300009; DEG10050262; DEG10260086; DEG10050394; DEG10360106; DEG10050060; DEG10400349; DEG10320118; DEG10410336; DEG10290200; DEG10060049; DEG10250613; DEG10270176; DEG10370038; DEG103702…
974	CDW1_01643	Arginine-binding extracellular protein ArtP precursor	PF00497.19	Bacterial extracellular solute-binding proteins, family 3	6	DEG10320150; DEG10250075; DEG10370039; DEG10100049; DEG10370142; DEG10050423;
975	CDW1_01644	Glycerol-3-phosphate dehydrogenase [NAD(P)+]	PF07479.13	NAD-dependent glycerol-3-phosphate dehydrogenase C-terminus	18	DEG10340390; DEG10430272; DEG10390146; DEG10230109; DEG10130185; DEG10200018; DEG10030545; DEG10420098; DEG10370031; DEG10050194; DEG10400654; DEG10010161; DEG10220239; DEG10290014; DEG10280215; DEG10380028; DEG10190244; DEG10140038;
976	CDW1_01645	Flavoredoxin	PF01613.17	Flavin reductase like domain	2	DEG10390206; DEG10220345;
977	CDW1_01647	HTH-type transcriptional regulator AdhR	PF13411.5	MerR HTH family regulatory protein	1	DEG10070221;
978	CDW1_01648	1-deoxy-D-xylulose-5-phosphate synthase	PF13292.5	1-deoxy-D-xylulose-5-phosphate synthase	30	DEG10160166; DEG10430405; DEG10340128; DEG10130437; DEG10230281; DEG10480056; DEG10220460; DEG10450067; DEG10100424; DEG10400115; DEG10010170; DEG10320057; DEG10410175; DEG10330169; DEG10110031; DEG10190052; DEG10050524; DEG10290144; DEG10250522; DEG10120207; DEG10030185; DEG10150062; DEG10390280; DEG10280198; DEG10240365; DEG10360181; DEG10180080; DEG10270486; DEG10460383; DEG10200302;
979	CDW1_01649	Flavodoxin	PF12682.6	Flavodoxin	1	DEG10340257;
980	CDW1_01650	Flavoredoxin	PF01613.17	Flavin reductase like domain	2	DEG10390206; DEG10220345;
981	CDW1_01651	Pyruvate formate-lyase 1-activating enzyme	PF04055.20	Radical SAM superfamily	2	DEG10050081; DEG10230060;
982	CDW1_01652	Formate acetyltransferase	PF02901.14	Pyruvate formate lyase-like	2	DEG10050082; DEG10180399;
983	CDW1_01654	Murein hydrolase activator EnvC precursor	PF01551.21	Peptidase family M23	7	DEG10350112; DEG10050255; DEG10290358; DEG10300092; DEG10410307; DEG10450183; DEG10300022;
984	CDW1_01655	Putative inorganic polyphosphate/ATP-NAD kinase	PF01513.20	ATP-NAD kinase	31	DEG10120306; DEG10420181; DEG10030174; DEG10060103; DEG10450138; DEG10280205; DEG10480183; DEG10230262; DEG10460137; DEG10160185; DEG10320219; DEG10250356; DEG10170103; DEG10330187; DEG10290142; DEG10310078; DEG10240154; DEG10070061; DEG10130261; DEG10340416; DEG10380134; DEG10220140; DEG10210118; DEG10370125; DEG10360109; DEG10100292; DEG10350348; DEG10180410; DEG10390081; DEG10190160; DEG100100…
985	CDW1_01656	DNA repair protein RecN	PF02463.18	RecF/RecN/SMC N terminal domain	4	DEG10140282; DEG10470333; DEG10020122; DEG10010121;
986	CDW1_01658	GTPase Era	PF01926.22	50S ribosome-binding GTPase	85	DEG10200195; DEG10410374; DEG10030494; DEG10170210; DEG10430299; DEG10170194; DEG10460243; DEG10280349; DEG10390005; DEG10100373; DEG10460324; DEG10130096; DEG10150241; DEG10400402; DEG10160061; DEG10120258; DEG10370129; DEG10310082; DEG10070211; DEG10130311; DEG10350005; DEG10230249; DEG10340440; DEG10360036; DEG10240278; DEG10140144; DEG10120388; DEG10380040; DEG10220019; DEG10220018; DEG101803…
987	CDW1_01661	Periplasmic dipeptide transport protein precursor	PF00496.21	Bacterial extracellular solute-binding proteins, family 5 Middle	9	DEG10470296; DEG10470297; DEG10080052; DEG10270645; DEG10450345; DEG10470239; DEG10030704; DEG10110050; DEG10100579;
988	CDW1_01665	Bicarbonate transport ATP-binding protein CmpC	PF00005.26	ABC transporter	100	DEG10380238; DEG10470070; DEG10100216; DEG10030734; DEG10460320; DEG10100381; DEG10100446; DEG10020083; DEG10350028; DEG10050540; DEG10050542; DEG10270222; DEG10250225; DEG10080054; DEG10130324; DEG10340077; DEG10150123; DEG10180246; DEG10280312; DEG10260086; DEG10180475; DEG10450127; DEG10360106; DEG10050060; DEG10400349; DEG10410336; DEG10330135; DEG10060049; DEG10110217; DEG10250613; DEG103700…
989	CDW1_01669	Phosphoribosylamine--glycine ligase	PF01071.18	Phosphoribosylglycinamide synthetase, ATP-grasp (A) domain	31	DEG10240128; DEG10120148; DEG10480225; DEG10440093; DEG10010173; DEG10310164; DEG10050338; DEG10160243; DEG10470374; DEG10330246; DEG10400236; DEG10250149; DEG10250260; DEG10190200; DEG10130221; DEG10150294; DEG10350366; DEG10450134; DEG10270251; DEG10130292; DEG10400343; DEG10050320; DEG10200244; DEG10360280; DEG10030037; DEG10420088; DEG10320260; DEG10100125; DEG10210177; DEG10270137; DEG102800…
990	CDW1_01670	Bifunctional purine biosynthesis protein PurH	PF01808.17	AICARFT/IMPCHase bienzyme	13	DEG10130291; DEG10270172; DEG10410009; DEG10260100; DEG10440092; DEG10250177; DEG10390104; DEG10220182; DEG10340450; DEG10280056; DEG10400104; DEG10440091; DEG10100145;
991	CDW1_01671	Phosphoribosylglycinamide formyltransferase	PF00551.18	Formyl transferase	18	DEG10130085; DEG10010113; DEG10170137; DEG10230268; DEG10420076; DEG10250176; DEG10310005; DEG10280133; DEG10180208; DEG10020090; DEG10440116; DEG10230170; DEG10270171; DEG10070114; DEG10050569; DEG10060300; DEG10290147; DEG10050518;
992	CDW1_01672	Phosphoribosylformylglycinamidine cyclo-ligase	PF02769.21	AIR synthase related protein, C-terminal domain	10	DEG10340133; DEG10250155; DEG10270150; DEG10280007; DEG10400216; DEG10410360; DEG10440115; DEG10130323; DEG10220447; DEG10470027;
993	CDW1_01673	Amidophosphoribosyltransferase precursor	PF13522.5	Glutamine amidotransferase domain	36	DEG10120122; DEG10420167; DEG10150333; DEG10370138; DEG10440094; DEG10250670; DEG10020242; DEG10180545; DEG10200027; DEG10290391; DEG10190260; DEG10460069; DEG10070011; DEG10450189; DEG10070113; DEG10170302; DEG10430453; DEG10480279; DEG10240015; DEG10280494; DEG10130187; DEG10410280; DEG10380152; DEG10010067; DEG10360327; DEG10210196; DEG10270602; DEG10350017; DEG10100542; DEG10250154; DEG104000…
994	CDW1_01674	Phosphoribosylaminoimidazole-succinocarboxamide synthase	PF01259.17	SAICAR synthetase	6	DEG10400238; DEG10050633; DEG10440154; DEG10280025; DEG10130494; DEG10020089;
995	CDW1_01675	N5-carboxyaminoimidazole ribonucleotide mutase	PF00731.19	AIR carboxylase	7	DEG10340513; DEG10410492; DEG10220210; DEG10280351; DEG10390126; DEG10440132; DEG10100525;
996	CDW1_01676	Phosphoribosylformylglycinamidine synthase	PF13507.5	CobB/CobQ-like glutamine amidotransferase domain	14	DEG10270144; DEG10250153; DEG10270147; DEG10280460; DEG10400213; DEG10410224; DEG10250152; DEG10100128; DEG10310063; DEG10440114; DEG10410468; DEG10130320; DEG10280048; DEG10100130;
997	CDW1_01679	Macrolide export ATP-binding/permease protein MacB	PF12704.6	MacB-like periplasmic core domain	2	DEG10230076; DEG10230063;
998	CDW1_01680	Macrolide export ATP-binding/permease protein MacB	PF00005.26	ABC transporter	100	DEG10030734; DEG10470070; DEG10320118; DEG10340077; DEG10330114; DEG10330295; DEG10180114; DEG10450127; DEG10050394; DEG10020083; DEG10270222; DEG10250225; DEG10080054; DEG10470106; DEG10130324; DEG10150123; DEG10180246; DEG10300009; DEG10050262; DEG10100446; DEG10360106; DEG10050060; DEG10400349; DEG10190094; DEG10410336; DEG10030320; DEG10290200; DEG10060049; DEG10250613; DEG10270176; DEG103700…
999	CDW1_01681	Putative efflux system component YknX	PF13437.5	HlyD family secretion protein	1	DEG10470476;
1000	CDW1_01684	GTPase HflX	PF13167.5	GTP-binding GTPase N-terminal	16	DEG10230249; DEG10420254; DEG10340440; DEG10170235; DEG10010194; DEG10070058; DEG10420239; DEG10380040; DEG10370045; DEG10210158; DEG10070035; DEG10120258; DEG10450087; DEG10070211; DEG10020183; DEG10020145;
1001	CDW1_01685	Shikimate kinase 1	PF01202.21	Shikimate kinase	14	DEG10400229; DEG10130455; DEG10430417; DEG10410124; DEG10150310; DEG10290059; DEG10310038; DEG10050098; DEG10280003; DEG10120256; DEG10100411; DEG10080024; DEG10180518; DEG10200368;
1002	CDW1_01690	Putative AAA-ATPase	PF09820.8	Predicted AAA-ATPase	4	DEG10230077; DEG10230089; DEG10230291; DEG10230280;
1003	CDW1_01694	Chaperone protein DnaJ	PF00226.30	DnaJ domain	1	DEG10140261;
1004	CDW1_01709	Hypothetical protein	PF00239.20	Resolvase, N terminal domain	2	DEG10270298; DEG10340319;
1005	CDW1_01719	GMP synthase [glutamine-hydrolyzing]	PF00958.21	Glutamine amidotransferase class-I	36	DEG10170020; DEG10410530; DEG10050500; DEG10280368; DEG10050421; DEG10270597; DEG10390073; DEG10450024; DEG10400105; DEG10150194; DEG10020024; DEG10450248; DEG10440117; DEG10360157; DEG10120208; DEG10400045; DEG10100221; DEG10350093; DEG10050104; DEG10250666; DEG10350246; DEG10400535; DEG10100534; DEG10250259; DEG10130295; DEG10240249; DEG10130018; DEG10080069; DEG10220125; DEG10410253; DEG102801…
1006	CDW1_01720	Multidrug resistance protein NorM	PF01554.17	MatE	4	DEG10470107; DEG10470162; DEG10050580; DEG10470129;
1007	CDW1_01721	Putative nicotinate-nucleotide adenylyltransferase	PF01467.25	Cytidylyltransferase-like	22	DEG10330154; DEG10170217; DEG10230102; DEG10220442; DEG10070097; DEG10100387; DEG10250473; DEG10290102; DEG10420259; DEG10010186; DEG10390267; DEG10270441; DEG10340380; DEG10480067; DEG10160151; DEG10240078; DEG10060203; DEG10320069; DEG10350072; DEG10370042; DEG10190063; DEG10140130;
1008	CDW1_01723	Tetraacyldisaccharide 4'-kinase	PF02606.13	Tetraacyldisaccharide-1-P 4'-kinase	24	DEG10030362; DEG10290263; DEG10460201; DEG10330134; DEG10130276; DEG10450061; DEG10200042; DEG10240058; DEG10410206; DEG10190078; DEG10480084; DEG10430193; DEG10120346; DEG10320097; DEG10150125; DEG10160132; DEG10220142; DEG10050027; DEG10230094; DEG10340361; DEG10360104; DEG10350055; DEG10390082; DEG10180149;
1009	CDW1_01724	Chromosome partition protein Smc	PF02463.18	RecF/RecN/SMC N terminal domain	8	DEG10470333; DEG10020122; DEG10350262; DEG10070066; DEG10140282; DEG10240232; DEG10010121; DEG10410529;
1010	CDW1_01725	Prolyl tripeptidyl peptidase precursor	PF00326.20	Prolyl oligopeptidase family	1	DEG10470015;
1011	CDW1_01726	PTS system EIIBC component	PF02378.17	Phosphotransferase system, EIIC	1	DEG10470078;
1012	CDW1_01727	N-acetylmuramic acid 6-phosphate etherase	PF01380.21	SIS domain	1	DEG10470077;
1013	CDW1_01729	tRNA (cytidine(34)-2'-O)-methyltransferase	PF00588.18	SpoU rRNA Methylase family	2	DEG10140114; DEG10010086;
1014	CDW1_01731	Phosphoserine phosphatase 1	PF00300.21	Histidine phosphatase superfamily (branch 1)	11	DEG10050256; DEG10470182; DEG10390011; DEG10400129; DEG10420133; DEG10380168; DEG10270403; DEG10220029; DEG10210065; DEG10250442; DEG10400388;
1015	CDW1_01732	3-deoxy-manno-octulosonate cytidylyltransferase	PF02348.18	Cytidylyltransferase	22	DEG10330132; DEG10030360; DEG10320099; DEG10130275; DEG10430194; DEG10410458; DEG10110058; DEG10400590; DEG10180150; DEG10240057; DEG10290239; DEG10460081; DEG10150127; DEG10230033; DEG10160130; DEG10220376; DEG10190079; DEG10450014; DEG10050026; DEG10340268; DEG10360103; DEG10200365;
1016	CDW1_01733	Amidase enhancer precursor	PF08486.9	Stage II sporulation protein	1	DEG10400504;
1017	CDW1_01735	UvrABC system protein A	PF00005.26	ABC transporter	10	DEG10140159; DEG10070090; DEG10120209; DEG10060095; DEG10120130; DEG10140145; DEG10020014; DEG10140146; DEG10060341; DEG10020067;
1018	CDW1_01736	Holliday junction ATP-dependent DNA helicase RuvA	PF01330.20	RuvA N terminal domain	9	DEG10350352; DEG10170234; DEG10420301; DEG10410191; DEG10030355; DEG10220179; DEG10390102; DEG10300026; DEG10070007;
1019	CDW1_01738	L-serine dehydratase 1	PF03313.14	Serine dehydratase alpha chain	2	DEG10180462; DEG10270020;
1020	CDW1_01739	Hypothetical protein	PF03471.16	Transporter associated domain	4	DEG10390037; DEG10110045; DEG10220068; DEG10110108;
1021	CDW1_01740	Magnesium and cobalt efflux protein CorC	PF01595.19	Domain of unknown function DUF21	7	DEG10140195; DEG10340195; DEG10390037; DEG10110045; DEG10180408; DEG10220068; DEG10110108;
1022	CDW1_01741	Cell division protein SepF	PF04472.11	Cell division protein SepF	1	DEG10170132;
1023	CDW1_01743	LexA repressor	PF00717.22	Peptidase S24-like	6	DEG10480104; DEG10050252; DEG10320178; DEG10280526; DEG10440078; DEG10410150;
1024	CDW1_01745	Multidrug export protein MepA	PF01554.17	MatE	1	DEG10470151;
1025	CDW1_01749	Glucose-specific phosphotransferase enzyme IIA component	PF00358.19	phosphoenolpyruvate-dependent sugar phosphotransferase system, EIIA 1	5	DEG10320195; DEG10330065; DEG10020290; DEG10060051; DEG10160064;
1026	CDW1_01753	Ferrous iron transport protein B	PF02421.17	Ferrous iron transport protein B	39	DEG10130096; DEG10170210; DEG10170194; DEG10390005; DEG10460324; DEG10480164; DEG10430090; DEG10310082; DEG10070211; DEG10130311; DEG10230249; DEG10340440; DEG10160061; DEG10380040; DEG10220019; DEG10200100; DEG10280434; DEG10420254; DEG10020161; DEG10140023; DEG10060316; DEG10320198; DEG10330062; DEG10290279; DEG10060007; DEG10010162; DEG10340439; DEG10120110; DEG10050005; DEG10280250; DEG101500…
1027	CDW1_01754	Ferrous iron transport protein A	PF04023.13	FeoA domain	1	DEG10030400;
1028	CDW1_01760	Arginine transport ATP-binding protein ArtM	PF13476.5	AAA domain	1	DEG10050464;
1029	CDW1_01762	ATP-dependent DNA helicase PcrA	PF00580.20	UvrD/REP helicase N-terminal domain	26	DEG10020219; DEG10340299; DEG10080294; DEG10270571; DEG10260092; DEG10050427; DEG10140302; DEG10130149; DEG10180549; DEG10290379; DEG10010080; DEG10380090; DEG10170278; DEG10380151; DEG10270168; DEG10360321; DEG10110204; DEG10100513; DEG10100512; DEG10160254; DEG10050208; DEG10250627; DEG10330257; DEG10250172; DEG10430156; DEG10100141;
1030	CDW1_01763	Penicillin-binding protein 1F	PF00912.21	Transglycosylase	16	DEG10050303; DEG10170188; DEG10340270; DEG10050632; DEG10080098; DEG10380182; DEG10450136; DEG10230032; DEG10410234; DEG10370167; DEG10310062; DEG10440098; DEG10250014; DEG10220170; DEG10390098; DEG10410256;
1031	CDW1_01764	Putative dual-specificity RNA methyltransferase RlmN	PF04055.20	Radical SAM superfamily	1	DEG10290284;
1032	CDW1_01765	Alanine--tRNA ligase	PF07973.13	Threonyl and Alanyl tRNA synthetase second additional domain	32	DEG10470395; DEG10380163; DEG10340111; DEG10050295; DEG10340311; DEG10480184; DEG10160188; DEG10460121; DEG10360038; DEG10290291; DEG10410471; DEG10200338; DEG10030105; DEG10430168; DEG10010189; DEG10450201; DEG10110153; DEG10170223; DEG10420138; DEG10350227; DEG10370149; DEG10230270; DEG10400220; DEG10130175; DEG10320224; DEG10140212; DEG10330190; DEG10210070; DEG10310060; DEG10180418; DEG100201…
1033	CDW1_01766	Biotin synthase	PF06968.12	Biotin and Thiamin Synthesis associated domain	5	DEG10030230; DEG10250317; DEG10400114; DEG10050367; DEG10130251;
1034	CDW1_01767	ATP-dependent dethiobiotin synthetase BioD	PF13500.5	AAA domain	7	DEG10340200; DEG10470363; DEG10400010; DEG10130136; DEG10290254; DEG10280147; DEG10050558;
1035	CDW1_01768	Adenosylmethionine-8-amino-7-oxononanoate aminotransferase	PF00202.20	Aminotransferase class-III	31	DEG10100067; DEG10250347; DEG10430294; DEG10330030; DEG10450040; DEG10400011; DEG10350454; DEG10460411; DEG10480029; DEG10130169; DEG10250103; DEG10180034; DEG10400174; DEG10160029; DEG10470029; DEG10280148; DEG10100283; DEG10250313; DEG10360170; DEG10290122; DEG10240171; DEG10350328; DEG10400245; DEG10280191; DEG10410547; DEG10020011; DEG10270094; DEG10050560; DEG10190024; DEG10130133; DEG101201…
1036	CDW1_01769	DNA polymerase III subunit beta	PF02767.15	DNA polymerase III beta subunit, central domain	28	DEG10170002; DEG10060001; DEG10420002; DEG10270002; DEG10380001; DEG10050350; DEG10120002; DEG10410002; DEG10200029; DEG10350002; DEG10130001; DEG10320308; DEG10250002; DEG10460002; DEG10210002; DEG10290005; DEG10240352; DEG10330280; DEG10480274; DEG10230072; DEG10080082; DEG10160276; DEG10010002; DEG10340327; DEG10370002; DEG10360002; DEG10280290; DEG10190254;
1037	CDW1_01770	Spermidine/putrescine-binding periplasmic protein precursor	PF13416.5	Bacterial extracellular solute-binding protein	2	DEG10180187; DEG10050163;
1038	CDW1_01771	Putative ribosomal N-acetyltransferase YdaF	PF13302.6	Acetyltransferase (GNAT) domain	1	DEG10030610;
1039	CDW1_01773	Homoserine kinase	PF01636.22	Phosphotransferase enzyme family	2	DEG10410499; DEG10280273;
1040	CDW1_01774	Major cardiolipin synthase ClsA	PF13091.5	PLD-like domain	4	DEG10470058; DEG10080029; DEG10140256; DEG10380143;
1041	CDW1_01778	Region found in RelA / SpoT proteins	PF04607.16	Region found in RelA / SpoT proteins	2	DEG10070060; DEG10470389;
1042	CDW1_01779	KipI antagonist	PF02626.14	Carboxyltransferase domain, subdomain A and B	1	DEG10470255;
1043	CDW1_01780	Kinase A inhibitor	PF02682.15	Carboxyltransferase domain, subdomain C and D	2	DEG10470256; DEG10050635;
1044	CDW1_01781	Manganese transport protein MntH	PF01566.17	Natural resistance-associated macrophage protein	2	DEG10020098; DEG10050634;
1045	CDW1_01790	Galactose/methyl galactoside import ATP-binding protein MglA	PF00005.26	ABC transporter	100	DEG10340077; DEG10330295; DEG10180114; DEG10280312; DEG10020083; DEG10350028; DEG10050540; DEG10220139; DEG10400139; DEG10470106; DEG10120209; DEG10350194; DEG10150123; DEG10180246; DEG10300009; DEG10050262; DEG10180475; DEG10050060; DEG10400349; DEG10470406; DEG10330135; DEG10350332; DEG10370038; DEG10370226; DEG10370225; DEG10340219; DEG10320297; DEG10110057; DEG10200440; DEG10480083; DEG102400…
1046	CDW1_01791	D-galactose-binding periplasmic protein precursor	PF13407.5	Periplasmic binding protein domain	2	DEG10180343; DEG10110127;
1047	CDW1_01792	Glucokinase	PF00480.19	ROK family	1	DEG10050084;
1048	CDW1_01795	Aminopeptidase	PF16188.4	C-terminal region of peptidase_M24	3	DEG10060264; DEG10270471; DEG10140184;

## Sheet: VirulentPred
Potential virulence factors in F. gastrosuis using Virulentpred - A total of 922 genes
Sequence number	Locus Tag F. gastrosuis	Protein name	Prediction results	Predicted Scores	Number of Virulent genes:
1	CDW1_00001	Penicillin-binding protein 1A	Non-Virulent	-0.181	922
2	CDW1_00002	Penicillin-binding protein 1F	Non-Virulent	-0.569	Number of Non-Virulent genes:
3	CDW1_00003	Penicillin-binding protein 1F	Non-Virulent	-0.997	825
4	CDW1_00004	Putative dual-specificity RNA methyltransferase RlmN	Virulent	0.4432	Number of Virulent, hypothetical proteins:
5	CDW1_00005	Dual-specificity RNA methyltransferase RlmN	Virulent	0.6127	370
6	CDW1_00006	Hypothetical protein	Virulent	0.9868
7	CDW1_00007	Alanine--tRNA ligase	Virulent	0.5477
8	CDW1_00008	Biotin synthase	Non-Virulent	-0.915
9	CDW1_00009	Biotin synthase	Virulent	1.1633
10	CDW1_00010	Biotin synthase	Non-Virulent	-0.293
11	CDW1_00011	dithiobiotin synthetase	Virulent	1.0112
12	CDW1_00012	Hypothetical protein	Virulent	1.0128
13	CDW1_00013	Adenosylmethionine-8-amino-7-oxononanoate aminotransferase	Non-Virulent	-1.038
14	CDW1_00014	DNA polymerase III subunit beta	Virulent	0.2780
15	CDW1_00015	Spermidine/putrescine-binding periplasmic protein precursor	Non-Virulent	-1.007
16	CDW1_00016	Putative ribosomal N-acetyltransferase YdaF	Virulent	0.6185
17	CDW1_00017	Hypothetical protein	Virulent	1.0522
18	CDW1_00018	Putative TrmH family tRNA/rRNA methyltransferase	Virulent	1.0484
19	CDW1_00019	Homoserine kinase	Virulent	1.1156
20	CDW1_00020	Major cardiolipin synthase ClsA	Virulent	0.9216
21	CDW1_00021	Hypothetical protein	Virulent	0.9750
22	CDW1_00022	Hypothetical protein	Virulent	1.0369
23	CDW1_00023	Region found in RelA / SpoT proteins	Virulent	1.0915
24	CDW1_00024	KipI antagonist	Virulent	0.1698
25	CDW1_00025	Kinase A inhibitor	Non-Virulent	-1.194
26	CDW1_00026	manganese transport protein MntH	Non-Virulent	-1.093
27	CDW1_00027	LamB/YcsF family protein	Non-Virulent	-1.034
28	CDW1_00029	Hypothetical protein	Virulent	0.1779
29	CDW1_00030	Chlorophenol reductase precursor	Non-Virulent	-1.077
30	CDW1_00031	Galactoside transport system permease protein MglC	Non-Virulent	-1.067
31	CDW1_00032	Galactose/methyl galactoside import ATP-binding protein MglA	Virulent	0.8213
32	CDW1_00033	D-galactose-binding periplasmic protein precursor	Non-Virulent	-0.997
33	CDW1_00034	Glucokinase	Virulent	1.0099
34	CDW1_00035	Sodium/glutamate symport carrier protein	Non-Virulent	-1.075
35	CDW1_00036	preprotein translocase subunit SecG	Virulent	0.1740
36	CDW1_00037	Aminopeptidase	Virulent	0.9761
37	CDW1_00038	Glutamine--fructose-6-phosphate aminotransferase [isomerizing]	Non-Virulent	-1.005
38	CDW1_00039	dTDP-4-dehydrorhamnose reductase	Virulent	1.0017
39	CDW1_00040	O-Antigen ligase	Virulent	1.0011
40	CDW1_00041	Chondroitin synthase	Virulent	0.8164
41	CDW1_00042	Hypothetical protein	Virulent	1.0471
42	CDW1_00043	Poly-beta-1,6-N-acetyl-D-glucosamine N-deacetylase precursor	Virulent	1.0589
43	CDW1_00044	UDP-glucose 4-epimerase	Virulent	0.9527
44	CDW1_00045	N-acetylgalactosamine-N,N'-diacetylbacillosaminyl-diphospho-undecaprenol 4-alpha-N-acetylgalactosaminyltransferase	Virulent	0.8939
45	CDW1_00046	Lipopolysaccharide core heptosyltransferase RfaQ	Virulent	0.9801
46	CDW1_00047	Endoribonuclease YbeY	Non-Virulent	-0.005
47	CDW1_00048	UDP-galactopyranose mutase	Non-Virulent	-1.028
48	CDW1_00049	Hypothetical protein	Virulent	1.0357
49	CDW1_00050	Hypothetical protein	Virulent	1.0479
50	CDW1_00051	Putative ATP-dependent helicase DinG	Virulent	1.0900
51	CDW1_00052	Hypothetical protein	Virulent	1.1018
52	CDW1_00053	Prolipoprotein diacylglyceryl transferase	Non-Virulent	-1.031
53	CDW1_00054	Putative ABC transporter ATP-binding protein YheS	Non-Virulent	-1.016
54	CDW1_00055	Putative 3-hydroxybutyryl-CoA dehydrogenase	Non-Virulent	-1.063
55	CDW1_00056	Putative enoyl-CoA hydratase echA8	Non-Virulent	-1.004
56	CDW1_00057	Calcium-transporting ATPase 1	Non-Virulent	-0.868
57	CDW1_00058	NADH-dependent butanol dehydrogenase A	Non-Virulent	-1.020
58	CDW1_00059	Hypothetical protein	Virulent	0.9931
59	CDW1_00060	GTPase Der	Non-Virulent	-1.033
60	CDW1_00061	Branched-chain amino acid transport system 2 carrier protein	Non-Virulent	-1.009
61	CDW1_00062	Hypothetical protein	Virulent	1.0048
62	CDW1_00063	Cytosol non-specific dipeptidase	Non-Virulent	-0.506
63	CDW1_00064	Putative formate transporter 1	Non-Virulent	-1.089
64	CDW1_00065	Putative DMT superfamily transporter inner membrane protein	Non-Virulent	-1.051
65	CDW1_00066	(Dimethylallyl)adenosine tRNA methylthiotransferase MiaB	Virulent	0.9826
66	CDW1_00067	Glucosamine-6-phosphate deaminase	Non-Virulent	-0.523
67	CDW1_00068	L,D-transpeptidase catalytic domain	Virulent	1.0571
68	CDW1_00069	Putative lipoprotein YiaD precursor	Non-Virulent	-0.288
69	CDW1_00070	Aromatic-amino-acid aminotransferase	Virulent	0.5389
70	CDW1_00071	Glycerol-3-phosphate responsive antiterminator	Virulent	1.0795
71	CDW1_00072	DNA-binding protein HU 1	Non-Virulent	-0.689
72	CDW1_00073	Hypothetical protein	Non-Virulent	-1.047
73	CDW1_00074	tRNA pseudouridine synthase B	Non-Virulent	-1.041
74	CDW1_00075	Abi-like protein	Virulent	0.7741
75	CDW1_00076	Malate-2H(+)/Na(+)-lactate antiporter	Non-Virulent	-1.019
76	CDW1_00077	L-beta-lysine 5,6-aminomutase beta subunit	Non-Virulent	-1.071
77	CDW1_00078	L-beta-lysine 5,6-aminomutase alpha subunit	Non-Virulent	-1.024
78	CDW1_00079	Endonuclease MutS2	Non-Virulent	-1.030
79	CDW1_00080	Hypothetical protein	Virulent	0.7493
80	CDW1_00081	L-lysine 2,3-aminomutase	Non-Virulent	-1.032
81	CDW1_00082	L-erythro-3,5-diaminohexanoate dehydrogenase	Non-Virulent	-0.863
82	CDW1_00083	3-keto-5-aminohexanoate cleavage enzyme	Non-Virulent	-0.756
83	CDW1_00084	Arginine exporter protein ArgO	Non-Virulent	-1.037
84	CDW1_00085	3-aminobutyryl-CoA ammonia lyase	Non-Virulent	-1.069
85	CDW1_00086	HIT-like protein	Non-Virulent	-0.743
86	CDW1_00087	Ribose-5-phosphate isomerase B	Non-Virulent	-0.967
87	CDW1_00088	FKBP-type peptidyl-prolyl cis-trans isomerase SlyD	Non-Virulent	-1.057
88	CDW1_00089	Isonitrile hydratase	Virulent	1.0016
89	CDW1_00090	Hypothetical protein	Virulent	1.1028
90	CDW1_00091	30S ribosomal protein S20	Virulent	1.1235
91	CDW1_00092	nitroreductase A	Virulent	0.9445
92	CDW1_00093	50S ribosomal protein L19	Virulent	0.0394
93	CDW1_00094	Proline--tRNA ligase	Non-Virulent	-1.009
94	CDW1_00095	Hypothetical protein	Virulent	0.9978
95	CDW1_00096	NH(3)-dependent NAD(+) synthetase	Non-Virulent	-0.572
96	CDW1_00097	Ribosome biogenesis GTPase A	Non-Virulent	-1.032
97	CDW1_00098	Ribosomal RNA small subunit methyltransferase I	Non-Virulent	-1.016
98	CDW1_00099	Putative CtpA-like serine protease	Non-Virulent	-0.978
99	CDW1_00100	Hemolysin A	Virulent	1.0446
100	CDW1_00101	HD domain protein	Non-Virulent	-0.620
101	CDW1_00102	1-deoxy-D-xylulose-5-phosphate synthase	Non-Virulent	-0.997
102	CDW1_00103	RNA-binding protein YhbY	Virulent	1.1469
103	CDW1_00104	Ribonuclease J 1	Non-Virulent	-1.011
104	CDW1_00105	Stage V sporulation protein D	Non-Virulent	-1.001
105	CDW1_00106	Hypothetical protein	Virulent	1.0308
106	CDW1_00107	Hypothetical protein	Virulent	0.7489
107	CDW1_00108	Threonylcarbamoyladenosine tRNA methylthiotransferase MtaB	Non-Virulent	-0.771
108	CDW1_00109	Ribosomal RNA small subunit methyltransferase E	Virulent	1.0427
109	CDW1_00110	HTH-type transcriptional regulator IscR	Virulent	0.1399
110	CDW1_00111	Holliday junction ATP-dependent DNA helicase RuvB	Non-Virulent	-0.954
111	CDW1_00112	Hypothetical protein	Virulent	1.0074
112	CDW1_00113	Glutaredoxin	Virulent	1.0523
113	CDW1_00114	Ribonucleoside-diphosphate reductase 1 subunit alpha	Non-Virulent	-0.862
114	CDW1_00115	Ribonucleoside-diphosphate reductase subunit beta	Virulent	1.0165
115	CDW1_00116	LOG family protein ORF6 in fasciation locus	Virulent	0.6675
116	CDW1_00117	Putative ammonia monooxygenase	Non-Virulent	-1.012
117	CDW1_00118	Oligopeptide transport ATP-binding protein OppF	Non-Virulent	-1.014
118	CDW1_00119	Oligopeptide transport ATP-binding protein OppD	Non-Virulent	-1.000
119	CDW1_00120	Glutathione transport system permease protein GsiD	Non-Virulent	-1.027
120	CDW1_00121	Glutathione transport system permease protein GsiC	Non-Virulent	-1.060
121	CDW1_00122	Glutathione-binding protein GsiB precursor	Non-Virulent	-1.026
122	CDW1_00123	Hypothetical protein	Non-Virulent	-1.055
123	CDW1_00124	Putative hydrolase YxeP	Non-Virulent	-1.068
124	CDW1_00125	YibE/F-like protein	Virulent	1.0148
125	CDW1_00126	30S ribosomal protein S15	Virulent	0.9074
126	CDW1_00127	ATP-dependent zinc metalloprotease FtsH 3	Non-Virulent	-0.988
127	CDW1_00128	Hypothetical protein	Virulent	1.0224
128	CDW1_00129	tRNA(Ile)-lysidine synthase	Virulent	0.8015
129	CDW1_00130	Putative aminodeoxychorismate lyase	Virulent	1.0264
130	CDW1_00131	DEAD-box ATP-dependent RNA helicase CshA	Non-Virulent	-1.007
131	CDW1_00132	MORN repeat variant	Virulent	0.9732
132	CDW1_00133	Cytosol aminopeptidase	Non-Virulent	-1.053
133	CDW1_00134	Hypothetical protein	Virulent	1.0541
134	CDW1_00135	Low molecular weight protein-tyrosine-phosphatase YfkJ	Non-Virulent	-0.971
135	CDW1_00136	Multidrug resistance protein MdtK	Non-Virulent	-1.054
136	CDW1_00137	Multidrug-efflux transporter 1 regulator	Virulent	0.5052
137	CDW1_00138	Glutathione-binding protein GsiB precursor	Non-Virulent	-0.918
138	CDW1_00139	Hypothetical protein	Virulent	0.9510
139	CDW1_00140	Swarming motility protein SwrC	Virulent	0.0558
140	CDW1_00141	Cobalt-zinc-cadmium resistance protein CzcB	Non-Virulent	-0.954
141	CDW1_00142	outer membrane channel protein	Virulent	0.3725
142	CDW1_00143	DNA-binding transcriptional repressor FabR	Virulent	0.9648
143	CDW1_00144	NADH oxidase	Virulent	0.2111
144	CDW1_00145	Long-chain-fatty-acid--CoA ligase	Virulent	1.0072
145	CDW1_00146	Long-chain-fatty-acid--CoA ligase FadD15	Virulent	1.0304
146	CDW1_00147	Hypothetical protein	Virulent	1.0479
147	CDW1_00148	Response regulator MprA	Virulent	1.0116
148	CDW1_00149	tRNA 2-thiocytidine biosynthesis protein TtcA	Non-Virulent	-0.708
149	CDW1_00150	Putative phosphatase YwpJ	Virulent	0.9607
150	CDW1_00151	Putative phosphatase YwpJ	Virulent	0.9840
151	CDW1_00152	Thiosulfate sulfurtransferase PspE precursor	Virulent	0.9606
152	CDW1_00153	3-dehydroquinate synthase	Virulent	0.9257
153	CDW1_00154	Hypothetical protein	Virulent	1.1559
154	CDW1_00155	Hydroxylamine reductase	Non-Virulent	-1.047
155	CDW1_00156	Chaperone protein ClpB 1	Non-Virulent	-0.993
156	CDW1_00157	Positive regulator of sigma(E), RseC/MucC	Virulent	0.9994
157	CDW1_00158	Hypothetical protein	Virulent	0.9852
158	CDW1_00159	Single-stranded-DNA-specific exonuclease RecJ	Virulent	0.9954
159	CDW1_00160	Hypothetical protein	Virulent	1.1232
160	CDW1_00161	mRNA interferase YafQ	Virulent	1.0205
161	CDW1_00162	Hypothetical protein	Non-Virulent	-1.046
162	CDW1_00163	Hypothetical protein	Virulent	0.9988
163	CDW1_00164	Hypothetical protein	Virulent	0.9833
164	CDW1_00165	Lipid II flippase FtsW	Non-Virulent	-0.712
165	CDW1_00166	Hypothetical protein	Virulent	1.0691
166	CDW1_00167	Asparagine--tRNA ligase	Non-Virulent	-1.025
167	CDW1_00168	Ribonuclease M5	Non-Virulent	-0.609
168	CDW1_00169	Cadmium, zinc and cobalt-transporting ATPase	Non-Virulent	-1.051
169	CDW1_00170	Cadmium, zinc and cobalt-transporting ATPase	Non-Virulent	-0.999
170	CDW1_00171	Hypothetical protein	Virulent	1.0411
171	CDW1_00172	tRNA threonylcarbamoyladenosine biosynthesis protein TsaB	Virulent	1.1445
172	CDW1_00173	tRNA threonylcarbamoyladenosine biosynthesis protein TsaE	Non-Virulent	-0.084
173	CDW1_00174	Bifunctional protein HldE	Virulent	0.8492
174	CDW1_00175	Divergent AAA domain protein	Virulent	1.0425
175	CDW1_00176	Putative NUDIX hydrolase	Non-Virulent	-0.929
176	CDW1_00177	Uracil phosphoribosyltransferase	Non-Virulent	-1.031
177	CDW1_00178	50S ribosomal protein L31 type B	Virulent	1.0038
178	CDW1_00179	Adhesin YadA precursor	Virulent	1.0106
179	CDW1_00180	Inner membrane protein YohK	Non-Virulent	-1.080
180	CDW1_00181	Antiholin-like protein LrgA	Virulent	0.9792
181	CDW1_00182	Lysine--tRNA ligase	Non-Virulent	-1.040
182	CDW1_00183	Hypothetical protein	Virulent	0.9791
183	CDW1_00184	Hypothetical protein	Virulent	1.0266
184	CDW1_00185	Hypothetical protein	Virulent	1.0820
185	CDW1_00186	Ribosomal RNA large subunit methyltransferase H	Virulent	0.6741
186	CDW1_00187	DNA mismatch repair protein MutL	Non-Virulent	-1.187
187	CDW1_00188	Glutamate racemase 2	Non-Virulent	-1.014
188	CDW1_00189	Hypothetical protein	Virulent	0.9827
189	CDW1_00190	Hypothetical protein	Non-Virulent	-0.473
190	CDW1_00191	Hypothetical protein	Virulent	0.8190
191	CDW1_00192	Formimidoylglutamase	Non-Virulent	-1.026
192	CDW1_00193	Flavodoxin	Non-Virulent	-1.005
193	CDW1_00194	preprotein translocase subunit SecF	Non-Virulent	-1.024
194	CDW1_00195	preprotein translocase subunit SecD	Non-Virulent	-1.024
195	CDW1_00196	Putative Holliday junction resolvase	Non-Virulent	-0.996
196	CDW1_00197	Alanine--tRNA ligase	Non-Virulent	-1.020
197	CDW1_00198	Lipopolysaccharide export system ATP-binding protein LptB	Virulent	0.9872
198	CDW1_00199	LPS-assembly protein LptD	Virulent	1.1027
199	CDW1_00200	DNA mismatch repair protein MutS	Virulent	0.9776
200	CDW1_00201	Hypothetical protein	Virulent	1.0437
201	CDW1_00202	Hypothetical protein	Virulent	1.0247
202	CDW1_00203	tRNA-dihydrouridine synthase C	Non-Virulent	-0.641
203	CDW1_00204	Phosphoenolpyruvate carboxykinase [ATP]	Non-Virulent	-0.966
204	CDW1_00205	Hypothetical protein	Virulent	0.9973
205	CDW1_00206	UDP-Glc:alpha-D-GlcNAc-diphosphoundecaprenol beta-1,3-glucosyltransferase WfgD	Virulent	0.9464
206	CDW1_00207	p-aminobenzoyl-glutamate hydrolase subunit B	Non-Virulent	-0.998
207	CDW1_00208	Arginine-binding extracellular protein ArtP precursor	Non-Virulent	-1.014
208	CDW1_00209	Ferrous-iron efflux pump FieF	Virulent	0.6478
209	CDW1_00210	diaminopimelate epimerase	Non-Virulent	-0.320
210	CDW1_00211	Hypothetical protein	Virulent	1.0366
211	CDW1_00212	Hypothetical protein	Virulent	1.1007
212	CDW1_00213	Hypothetical protein	Virulent	0.5911
213	CDW1_00214	Adhesin YadA precursor	Virulent	0.1781
214	CDW1_00215	Hypothetical protein	Virulent	0.9047
215	CDW1_00216	Peptidoglycan L-alanyl-D-glutamate endopeptidase CwlK precursor	Virulent	1.1585
216	CDW1_00217	Hypothetical protein	Virulent	0.9265
217	CDW1_00218	Putative protease YhbU precursor	Non-Virulent	-1.006
218	CDW1_00219	Replicative DNA helicase	Non-Virulent	-0.707
219	CDW1_00220	50S ribosomal protein L9	Non-Virulent	-1.011
220	CDW1_00221	Hypothetical protein	Virulent	1.0248
221	CDW1_00222	DNA polymerase III subunit tau	Non-Virulent	-0.882
222	CDW1_00223	Nitrogen regulation protein NR(I)	Virulent	1.0356
223	CDW1_00224	cell envelope integrity inner membrane protein TolA	Virulent	1.1445
224	CDW1_00225	Biopolymer transport protein ExbD	Virulent	0.9787
225	CDW1_00226	Biopolymer transport protein ExbB	Virulent	1.0967
226	CDW1_00227	Hypothetical protein	Virulent	1.0247
227	CDW1_00228	tetratricopeptide repeat protein	Virulent	1.0012
228	CDW1_00229	DNA polymerase III subunit beta	Non-Virulent	-0.945
229	CDW1_00230	Glycerol-3-phosphate acyltransferase	Non-Virulent	-0.956
230	CDW1_00231	thiamine biosynthesis protein ThiI	Non-Virulent	-0.871
231	CDW1_00232	Cell division protein SepF	Non-Virulent	-0.294
232	CDW1_00233	Hypothetical protein	Virulent	0.8627
233	CDW1_00234	Oxygen-independent coproporphyrinogen-III oxidase 1	Non-Virulent	-0.121
234	CDW1_00235	Phosphoglucomutase	Non-Virulent	-1.014
235	CDW1_00236	Lipoprotein YlpA precursor	Virulent	1.0278
236	CDW1_00237	Magnesium transport protein CorA	Virulent	-0.000
237	CDW1_00238	Phosphoheptose isomerase	Non-Virulent	-0.972
238	CDW1_00239	HTH-type transcriptional activator CmpR	Non-Virulent	-1.051
239	CDW1_00240	Hypothetical protein	Virulent	1.0289
240	CDW1_00241	Arginine--tRNA ligase	Non-Virulent	-0.433
241	CDW1_00242	Rubrerythrin-1	Virulent	0.0835
242	CDW1_00243	cell division topological specificity factor MinE	Virulent	1.1242
243	CDW1_00244	Septum site-determining protein MinD	Non-Virulent	-0.861
244	CDW1_00245	Septum site-determining protein MinC	Virulent	0.3377
245	CDW1_00246	Nitronate monooxygenase	Non-Virulent	-1.004
246	CDW1_00247	Hypothetical protein	Virulent	1.0935
247	CDW1_00248	Hypothetical protein	Virulent	0.9907
248	CDW1_00249	Phosphatidylcholine synthase	Virulent	1.0818
249	CDW1_00250	Lipopolysaccharide core heptosyltransferase RfaQ	Virulent	0.9923
250	CDW1_00251	Trk system potassium uptake protein TrkG	Non-Virulent	-0.558
251	CDW1_00252	biotin biosynthesis protein BioC	Virulent	0.9948
252	CDW1_00253	Hypothetical protein	Virulent	1.0358
253	CDW1_00254	8-amino-7-oxononanoate synthase	Virulent	0.9656
254	CDW1_00255	Hypothetical protein	Virulent	0.9868
255	CDW1_00256	Hypothetical protein	Virulent	0.9876
256	CDW1_00257	Hypothetical protein	Virulent	0.9849
257	CDW1_00258	Tetratricopeptide repeat protein	Virulent	0.4435
258	CDW1_00259	Hypothetical protein	Virulent	1.1389
259	CDW1_00260	Oligopeptide transport ATP-binding protein OppF	Non-Virulent	-1.121
260	CDW1_00261	Oligopeptide transport ATP-binding protein OppD	Non-Virulent	-1.015
261	CDW1_00262	Putative D,D-dipeptide-binding periplasmic protein DdpA precursor	Non-Virulent	-1.030
262	CDW1_00263	Glutathione transport system permease protein GsiD	Non-Virulent	-1.029
263	CDW1_00264	Nickel transport system permease protein NikB	Non-Virulent	-1.036
264	CDW1_00265	Multidrug export protein MepA	Non-Virulent	-0.989
265	CDW1_00266	Extracellular serine protease precursor	Virulent	1.0031
266	CDW1_00267	50S ribosomal protein L32	Virulent	1.1626
267	CDW1_00268	Ribosome-binding ATPase YchF	Non-Virulent	-1.005
268	CDW1_00269	Hypothetical protein	Virulent	1.1428
269	CDW1_00270	Hypothetical protein	Virulent	1.0014
270	CDW1_00271	Hypothetical protein	Virulent	1.0192
271	CDW1_00272	Hypothetical protein	Virulent	1.0661
272	CDW1_00273	Hypothetical protein	Virulent	0.8598
273	CDW1_00274	8-oxo-dGTP diphosphatase	Non-Virulent	-1.048
274	CDW1_00275	Plasmid stabilisation system protein	Virulent	1.0685
275	CDW1_00276	type I restriction enzyme EcoKI subunit R	Virulent	0.4265
276	CDW1_00277	Cysteine synthase	Non-Virulent	-1.095
277	CDW1_00278	Energy-coupling factor transporter ATP-binding protein EcfA3	Non-Virulent	-1.061
278	CDW1_00279	Cobalt transport protein CbiQ	Virulent	0.8686
279	CDW1_00280	Cobalt transport protein CbiN	Non-Virulent	-1.066
280	CDW1_00281	Cobalt transport protein CbiM precursor	Non-Virulent	-1.002
281	CDW1_00282	Na+/Pi-cotransporter	Virulent	0.4105
282	CDW1_00283	Hypothetical protein	Virulent	0.5524
283	CDW1_00284	Putative dipeptidase	Non-Virulent	-1.024
284	CDW1_00285	Putative phospholipid-binding lipoprotein MlaA precursor	Virulent	0.6610
285	CDW1_00286	Hypothetical protein	Virulent	1.0002
286	CDW1_00287	DNA polymerase III PolC-type	Non-Virulent	-1.029
287	CDW1_00288	Hypothetical protein	Virulent	0.8244
288	CDW1_00289	tRNA (guanine-N(1)-)-methyltransferase	Non-Virulent	-0.995
289	CDW1_00290	Ribosome maturation factor RimM	Non-Virulent	-0.638
290	CDW1_00291	Hypothetical protein	Virulent	0.6480
291	CDW1_00292	Hypothetical protein	Virulent	1.1038
292	CDW1_00293	Ribosomal RNA small subunit methyltransferase A	Non-Virulent	-0.512
293	CDW1_00294	Hypoxanthine phosphoribosyltransferase	Non-Virulent	-0.843
294	CDW1_00295	Ribonuclease Y	Non-Virulent	-1.077
295	CDW1_00296	Anti-sigma-B factor antagonist	Non-Virulent	-0.993
296	CDW1_00297	Anti-sigma F factor	Non-Virulent	-0.926
297	CDW1_00298	Hypothetical protein	Virulent	1.0441
298	CDW1_00299	tRNA dimethylallyltransferase	Non-Virulent	-1.023
299	CDW1_00300	GTPase Obg	Non-Virulent	-0.995
300	CDW1_00301	MORN repeat variant	Virulent	1.0073
301	CDW1_00302	chorismate mutase	Virulent	0.9800
302	CDW1_00303	Shikimate dehydrogenase	Virulent	0.9785
303	CDW1_00304	3-dehydroquinate dehydratase	Virulent	1.0765
304	CDW1_00305	Exodeoxyribonuclease	Non-Virulent	-1.078
305	CDW1_00306	Beta-glucoside kinase	Virulent	1.0079
306	CDW1_00307	Hypothetical protein	Non-Virulent	-0.664
307	CDW1_00308	50S ribosomal protein L13	Non-Virulent	-0.283
308	CDW1_00309	30S ribosomal protein S9	Virulent	0.5818
309	CDW1_00310	Ribosome-recycling factor	Non-Virulent	-1.048
310	CDW1_00311	Uridylate kinase	Non-Virulent	-1.001
311	CDW1_00312	Elongation factor Ts	Non-Virulent	-1.060
312	CDW1_00313	30S ribosomal protein S2	Non-Virulent	-0.825
313	CDW1_00314	Hypothetical protein	Virulent	1.0433
314	CDW1_00315	Sulfoacetaldehyde reductase	Virulent	0.9192
315	CDW1_00316	L-threonine dehydratase catabolic TdcB	Non-Virulent	-1.018
316	CDW1_00317	Enolase	Non-Virulent	-0.945
317	CDW1_00318	Pyruvate kinase I	Non-Virulent	-0.434
318	CDW1_00319	Hypothetical protein	Virulent	1.1395
319	CDW1_00320	Phosphate import ATP-binding protein PstB 3	Non-Virulent	-1.071
320	CDW1_00321	Phosphate transport system permease protein PstA	Non-Virulent	-1.017
321	CDW1_00322	Phosphate transport system permease protein PstC	Non-Virulent	-1.008
322	CDW1_00323	Phosphate-binding protein PstS 1 precursor	Virulent	0.9845
323	CDW1_00324	Transcriptional regulatory protein SrrA	Virulent	0.9089
324	CDW1_00325	Alkaline phosphatase synthesis sensor protein PhoR	Virulent	0.9860
325	CDW1_00327	50S ribosomal protein L28	Virulent	1.0241
326	CDW1_00328	Thioredoxin reductase	Non-Virulent	-1.011
327	CDW1_00329	Alkyl hydroperoxide reductase subunit C	Non-Virulent	-1.250
328	CDW1_00330	Glucose-6-phosphate isomerase	Non-Virulent	-0.991
329	CDW1_00331	Lactaldehyde reductase	Non-Virulent	-1.007
330	CDW1_00332	Malate-2H(+)/Na(+)-lactate antiporter	Non-Virulent	-1.026
331	CDW1_00333	Hypothetical protein	Virulent	0.3205
332	CDW1_00334	Acetyl-coenzyme A carboxylase carboxyl transferase subunit beta	Non-Virulent	-0.980
333	CDW1_00335	Acetyl-coenzyme A carboxylase carboxyl transferase subunit alpha	Non-Virulent	-1.048
334	CDW1_00336	6-phosphofructokinase	Non-Virulent	-1.068
335	CDW1_00337	Hypothetical protein	Virulent	1.1250
336	CDW1_00338	Recombination protein RecR	Virulent	0.7036
337	CDW1_00339	Hypothetical protein	Virulent	0.6264
338	CDW1_00340	preprotein translocase subunit SecA	Non-Virulent	-0.999
339	CDW1_00341	DNA ligase	Non-Virulent	-1.006
340	CDW1_00342	tRNA-specific 2-thiouridylase MnmA	Non-Virulent	-0.092
341	CDW1_00343	Bifunctional ligase/repressor BirA	Virulent	1.0181
342	CDW1_00344	Arsenical pump membrane protein	Non-Virulent	-1.030
343	CDW1_00345	Arsenical pump membrane protein	Non-Virulent	-1.003
344	CDW1_00346	PTS system 2-O-a-mannosyl-D-glycerate specific transporter subunit IIABC	Non-Virulent	-0.287
345	CDW1_00347	DegV domain-containing protein	Non-Virulent	-0.975
346	CDW1_00348	HTH-type transcriptional regulator PuuR	Virulent	1.1670
347	CDW1_00349	Nicotinamide-nucleotide amidohydrolase PncC	Non-Virulent	-1.055
348	CDW1_00350	Phosphatidylglycerophosphatase A	Non-Virulent	-1.040
349	CDW1_00351	Putative protease YhbU precursor	Virulent	0.8490
350	CDW1_00352	Dephospho-CoA kinase	Virulent	0.6223
351	CDW1_00353	Hypothetical protein	Virulent	1.0153
352	CDW1_00354	Putative glutamine amidotransferase	Virulent	0.4207
353	CDW1_00355	Serine/threonine transporter SstT	Non-Virulent	-1.045
354	CDW1_00356	Nitronate monooxygenase	Non-Virulent	-0.984
355	CDW1_00357	HTH-type transcriptional activator HxlR	Virulent	0.9136
356	CDW1_00358	Smr domain protein	Virulent	1.0355
357	CDW1_00359	Phospho-2-dehydro-3-deoxyheptonate aldolase	Non-Virulent	-0.278
358	CDW1_00360	Laccase domain protein	Virulent	1.0758
359	CDW1_00361	Peptide methionine sulfoxide reductase MsrA/MsrB	Non-Virulent	-1.128
360	CDW1_00362	Thiol:disulfide interchange protein DsbD precursor	Virulent	0.9018
361	CDW1_00363	Thiol-disulfide oxidoreductase ResA	Virulent	1.1387
362	CDW1_00364	deoxyguanosinetriphosphate triphosphohydrolase-like protein	Virulent	0.8417
363	CDW1_00365	Pyrroline-5-carboxylate reductase	Virulent	1.1024
364	CDW1_00366	Gamma-glutamyl phosphate reductase	Non-Virulent	-1.002
365	CDW1_00367	Glutamate 5-kinase	Non-Virulent	-1.015
366	CDW1_00368	Amino-acid carrier protein AlsT	Non-Virulent	-1.042
367	CDW1_00369	Cobyric acid synthase	Non-Virulent	-1.041
368	CDW1_00370	Hypothetical protein	Virulent	1.1085
369	CDW1_00371	S-adenosyl-L-methionine-binding protein	Virulent	1.0781
370	CDW1_00372	1-deoxy-D-xylulose-5-phosphate synthase	Non-Virulent	-0.973
371	CDW1_00373	Transketolase 1	Non-Virulent	-1.010
372	CDW1_00374	Hypothetical protein	Virulent	1.0827
373	CDW1_00375	Hypothetical protein	Virulent	0.9996
374	CDW1_00376	N-acyl-L-amino acid amidohydrolase	Non-Virulent	-1.024
375	CDW1_00377	Hypothetical protein	Non-Virulent	-1.020
376	CDW1_00378	Hypothetical protein	Non-Virulent	-0.920
377	CDW1_00379	Manganese transport system membrane protein MntB	Non-Virulent	-1.088
378	CDW1_00380	Manganese transport system membrane protein MntB	Non-Virulent	-1.010
379	CDW1_00381	High-affinity zinc uptake system ATP-binding protein ZnuC	Non-Virulent	-1.000
380	CDW1_00382	Periplasmic zinc-binding protein TroA precursor	Non-Virulent	-1.016
381	CDW1_00383	Putative 2-keto-3-deoxy-galactonate aldolase YagE	Virulent	0.4111
382	CDW1_00384	Ureidoglycolate lyase	Virulent	1.1055
383	CDW1_00385	(2R)-sulfolactate sulfo-lyase subunit beta	Non-Virulent	-1.052
384	CDW1_00386	Altronate dehydratase	Virulent	1.1259
385	CDW1_00387	2-keto-3-deoxygluconate permease	Non-Virulent	-1.027
386	CDW1_00388	Transcriptional regulator KdgR	Virulent	1.0919
387	CDW1_00389	Cation efflux system protein CusC precursor	Virulent	0.4778
388	CDW1_00390	Macrolide export ATP-binding/permease protein MacB	Non-Virulent	-0.238
389	CDW1_00391	Macrolide export protein MacA	Non-Virulent	-0.752
390	CDW1_00392	HTH-type transcriptional regulatory protein GabR	Virulent	0.7007
391	CDW1_00393	Pyridoxal biosynthesis lyase PdxS	Non-Virulent	-1.025
392	CDW1_00394	Hypothetical protein	Virulent	1.1451
393	CDW1_00395	Fructose-bisphosphate aldolase class 1	Non-Virulent	-1.003
394	CDW1_00399	molybdenum cofactor biosynthesis protein A	Non-Virulent	-0.102
395	CDW1_00400	Hypothetical protein	Virulent	0.9104
396	CDW1_00405	Flavodoxin	Non-Virulent	-1.019
397	CDW1_00406	antiporter inner membrane protein	Virulent	1.0046
398	CDW1_00407	Inner membrane protein YbaN	Virulent	0.9742
399	CDW1_00408	Hypothetical protein	Virulent	1.0098
400	CDW1_00409	Hypothetical protein	Virulent	1.1101
401	CDW1_00410	Putative inner membrane transporter YicL	Non-Virulent	-0.949
402	CDW1_00411	Putative ABC transporter ATP-binding protein YjjK	Non-Virulent	-0.902
403	CDW1_00412	Hypothetical protein	Virulent	1.1280
404	CDW1_00413	Branched-chain-amino-acid aminotransferase	Non-Virulent	-0.975
405	CDW1_00414	Glycerol dehydrogenase	Non-Virulent	-0.992
406	CDW1_00415	Sodium Bile acid symporter family protein	Non-Virulent	-1.048
407	CDW1_00416	preprotein translocase subunit SecY	Non-Virulent	-1.023
408	CDW1_00417	50S ribosomal protein L15	Non-Virulent	-0.227
409	CDW1_00418	50S ribosomal protein L30	Virulent	0.8789
410	CDW1_00419	30S ribosomal protein S5	Non-Virulent	-0.945
411	CDW1_00420	50S ribosomal protein L18	Non-Virulent	-0.378
412	CDW1_00421	50S ribosomal protein L6	Non-Virulent	-1.048
413	CDW1_00422	30S ribosomal protein S8	Non-Virulent	-0.376
414	CDW1_00423	30S ribosomal protein S14	Virulent	0.9380
415	CDW1_00424	50S ribosomal protein L5	Non-Virulent	-1.011
416	CDW1_00425	50S ribosomal protein L24	Virulent	0.9234
417	CDW1_00426	50S ribosomal protein L14	Non-Virulent	-0.240
418	CDW1_00427	30S ribosomal protein S17	Virulent	0.4267
419	CDW1_00428	50S ribosomal protein L29	Virulent	1.0874
420	CDW1_00429	50S ribosomal protein L16	Non-Virulent	-0.488
421	CDW1_00430	30S ribosomal protein S3	Non-Virulent	-1.046
422	CDW1_00431	50S ribosomal protein L22	Non-Virulent	-0.770
423	CDW1_00432	30S ribosomal protein S19	Virulent	0.7553
424	CDW1_00433	50S ribosomal protein L2	Virulent	0.2720
425	CDW1_00434	50S ribosomal protein L23	Virulent	0.9673
426	CDW1_00435	50S ribosomal protein L4	Non-Virulent	-0.935
427	CDW1_00436	50S ribosomal protein L3	Non-Virulent	-0.745
428	CDW1_00437	30S ribosomal protein S10	Virulent	1.0428
429	CDW1_00438	Hypothetical protein	Non-Virulent	-1.011
430	CDW1_00439	Pur operon repressor	Non-Virulent	-1.065
431	CDW1_00440	Cobalt-dependent inorganic pyrophosphatase	Virulent	0.5346
432	CDW1_00441	30S ribosomal protein S18	Virulent	1.1166
433	CDW1_00442	30S ribosomal protein S6	Non-Virulent	-1.002
434	CDW1_00443	Putative N-acetyl-LL-diaminopimelate aminotransferase	Virulent	0.5608
435	CDW1_00444	Cell division protein FtsZ	Non-Virulent	-1.035
436	CDW1_00445	Cell division protein FtsA	Non-Virulent	-0.856
437	CDW1_00446	D-alanine--D-alanine ligase	Non-Virulent	-1.026
438	CDW1_00447	UDP-N-acetylenolpyruvoylglucosamine reductase	Non-Virulent	-0.142
439	CDW1_00448	UDP-N-acetylmuramate--L-alanine ligase	Non-Virulent	-0.832
440	CDW1_00449	UDP-N-acetylglucosamine--N-acetylmuramyl-(pentapeptide) pyrophosphoryl-undecaprenol N-acetylglucosamine transferase	Non-Virulent	-1.027
441	CDW1_00450	UDP-N-acetylmuramoylalanine--D-glutamate ligase	Virulent	1.1170
442	CDW1_00451	Phospho-N-acetylmuramoyl-pentapeptide-transferase	Non-Virulent	-1.012
443	CDW1_00452	D-glycero-alpha-D-manno-heptose-1,7-bisphosphate 7-phosphatase	Virulent	0.3229
444	CDW1_00453	Glycerophosphoryl diester phosphodiesterase precursor	Non-Virulent	-0.971
445	CDW1_00454	Hypothetical protein	Non-Virulent	-0.900
446	CDW1_00455	Putative HTH-type transcriptional regulator YybR	Virulent	0.8050
447	CDW1_00456	Chaperone protein HtpG	Non-Virulent	-1.136
448	CDW1_00457	Putative metalloprotease YpwA	Virulent	0.4513
449	CDW1_00458	D-alanyl-D-alanine carboxypeptidase DacF precursor	Non-Virulent	-1.027
450	CDW1_00459	FMN-binding protein	Virulent	1.0229
451	CDW1_00460	HTH domain protein	Virulent	0.9256
452	CDW1_00461	Apo-citrate lyase phosphoribosyl-dephospho-CoA transferase	Non-Virulent	-0.041
453	CDW1_00462	[Citrate [pro-3S]-lyase] ligase	Virulent	0.1007
454	CDW1_00463	Haemagglutinin	Virulent	1.0039
455	CDW1_00464	Sodium:neurotransmitter symporter family protein	Non-Virulent	-1.098
456	CDW1_00465	Chaperone protein dnaK2	Virulent	0.3514
457	CDW1_00466	Hypothetical protein	Non-Virulent	-0.493
458	CDW1_00467	Hypothetical protein	Virulent	0.0487
459	CDW1_00468	hydroxyacylglutathione hydrolase	Virulent	0.0567
460	CDW1_00469	Glutaredoxin	Virulent	0.6822
461	CDW1_00470	Putative transporter YfdV	Virulent	0.4592
462	CDW1_00471	Putative N-glycosylase/DNA lyase	Virulent	1.1353
463	CDW1_00472	Butyrate--acetoacetate CoA-transferase subunit B	Non-Virulent	-1.023
464	CDW1_00473	Acetate CoA-transferase subunit alpha	Non-Virulent	-1.045
465	CDW1_00474	Short-chain fatty acids transporter	Non-Virulent	-1.090
466	CDW1_00475	Autotransporter beta-domain protein	Virulent	1.1054
467	CDW1_00476	Copper-exporting P-type ATPase A	Non-Virulent	-1.019
468	CDW1_00477	Copper chaperone CopZ	Non-Virulent	-1.025
469	CDW1_00478	Transcriptional repressor CopY	Virulent	1.1049
470	CDW1_00479	DNA integrity scanning protein DisA	Non-Virulent	-1.054
471	CDW1_00480	Hypothetical protein	Non-Virulent	-1.009
472	CDW1_00481	Phosphopantetheine adenylyltransferase	Virulent	1.0411
473	CDW1_00482	Ribonuclease G	Non-Virulent	-0.839
474	CDW1_00483	Oxygen-independent coproporphyrinogen-III oxidase 1	Non-Virulent	-0.359
475	CDW1_00484	Ribonuclease 3	Non-Virulent	-0.936
476	CDW1_00485	3-oxoacyl-[acyl-carrier-protein] synthase 2	Non-Virulent	-1.013
477	CDW1_00486	Acyl carrier protein	Virulent	0.4344
478	CDW1_00487	Malonyl CoA-acyl carrier protein transacylase	Non-Virulent	-1.033
479	CDW1_00488	3-oxoacyl-[acyl-carrier-protein] synthase 3	Non-Virulent	-1.012
480	CDW1_00489	Phosphate acyltransferase	Non-Virulent	-0.894
481	CDW1_00490	ATP-binding/permease protein CydD	Virulent	0.5747
482	CDW1_00491	Putative ABC transporter ATP-binding protein	Virulent	0.5668
483	CDW1_00492	flavodoxin	Virulent	0.9999
484	CDW1_00493	Hypothetical protein	Virulent	1.0871
485	CDW1_00494	transport protein TonB	Virulent	0.9333
486	CDW1_00495	biopolymer transport protein ExbD	Virulent	1.0615
487	CDW1_00496	Biopolymer transport protein ExbB	Virulent	1.1117
488	CDW1_00497	Fumarate reductase flavoprotein subunit	Non-Virulent	-1.026
489	CDW1_00498	Urocanate reductase precursor	Non-Virulent	-0.531
490	CDW1_00499	Type II secretion system protein E	Virulent	0.9918
491	CDW1_00500	Type II secretion system protein F	Virulent	0.9985
492	CDW1_00501	Putative major pilin subunit	Virulent	1.0149
493	CDW1_00502	Type IV leader peptidase family protein	Virulent	1.0095
494	CDW1_00503	Hypothetical protein	Virulent	1.0386
495	CDW1_00504	Hypothetical protein	Virulent	1.0407
496	CDW1_00505	Hypothetical protein	Virulent	1.0878
497	CDW1_00506	Hypothetical protein	Virulent	1.0045
498	CDW1_00507	Hypothetical protein	Virulent	0.9882
499	CDW1_00508	Type II secretion system protein D precursor	Virulent	0.7289
500	CDW1_00509	Bifunctional protein HldE	Non-Virulent	-1.023
501	CDW1_00510	2-C-methyl-D-erythritol 2,4-cyclodiphosphate synthase	Virulent	0.7353
502	CDW1_00511	Multidrug resistance protein MdtK	Non-Virulent	-1.020
503	CDW1_00512	Cob(I)yrinic acid a,c-diamide adenosyltransferase	Non-Virulent	-1.002
504	CDW1_00513	4-amino-4-deoxy-L-arabinose-phosphoundecaprenol flippase subunit ArnE	Non-Virulent	-0.963
505	CDW1_00514	tRNA 2-thiocytidine biosynthesis protein TtcA	Non-Virulent	-1.039
506	CDW1_00515	HTH-type transcriptional regulator MgrA	Virulent	0.7883
507	CDW1_00516	metal-dependent hydrolase	Virulent	0.5434
508	CDW1_00517	Putative dihydroorotate dehydrogenase A (fumarate)	Virulent	0.5409
509	CDW1_00518	Hypothetical protein	Virulent	0.9891
510	CDW1_00519	Magnesium transporter MgtE	Virulent	0.1277
511	CDW1_00520	Queuine tRNA-ribosyltransferase	Non-Virulent	-0.955
512	CDW1_00521	GTP pyrophosphokinase	Virulent	0.9961
513	CDW1_00522	Adenine phosphoribosyltransferase	Non-Virulent	-1.031
514	CDW1_00523	photosystem I assembly protein Ycf3	Virulent	1.0223
515	CDW1_00524	Hypothetical protein	Virulent	1.0037
516	CDW1_00525	Magnesium and cobalt efflux protein CorC	Non-Virulent	-0.622
517	CDW1_00526	Hypothetical protein	Virulent	1.0298
518	CDW1_00527	Bifunctional protein FolD protein	Non-Virulent	-0.281
519	CDW1_00528	Methionyl-tRNA formyltransferase	Non-Virulent	-1.061
520	CDW1_00529	Transcriptional repressor NrdR	Non-Virulent	-0.178
521	CDW1_00530	PTS system fructose-specific EIIABC component	Virulent	0.8010
522	CDW1_00531	DNA repair protein RecO	Virulent	1.0409
523	CDW1_00532	Hypothetical protein	Virulent	1.1073
524	CDW1_00533	Cell shape-determining protein MreC precursor	Virulent	0.5759
525	CDW1_00534	Energy-coupling factor transporter transmembrane protein EcfT	Virulent	0.9443
526	CDW1_00535	Serine--tRNA ligase	Non-Virulent	-1.008
527	CDW1_00536	UDP-N-acetylglucosamine 1-carboxyvinyltransferase 1	Non-Virulent	-1.072
528	CDW1_00537	Putative TrmH family tRNA/rRNA methyltransferase	Virulent	0.8028
529	CDW1_00538	RNA polymerase sigma-H factor	Virulent	0.7936
530	CDW1_00539	Leucine--tRNA ligase	Non-Virulent	-1.011
531	CDW1_00540	Hypothetical protein	Virulent	1.0025
532	CDW1_00547	Hypothetical protein	Virulent	0.9969
533	CDW1_00548	UDP-3-O-acylglucosamine N-acyltransferase	Non-Virulent	-0.564
534	CDW1_00549	periplasmic chaperone	Non-Virulent	-0.436
535	CDW1_00550	Outer membrane protein assembly factor BamA precursor	Virulent	0.4399
536	CDW1_00551	Hypothetical protein	Virulent	1.0075
537	CDW1_00552	Hypothetical protein	Virulent	0.9739
538	CDW1_00553	Ribosomal RNA small subunit methyltransferase G	Non-Virulent	-0.266
539	CDW1_00554	tRNA uridine 5-carboxymethylaminomethyl modification enzyme MnmG	Non-Virulent	-0.880
540	CDW1_00555	Ktr system potassium uptake protein A	Non-Virulent	-1.015
541	CDW1_00556	Ktr system potassium uptake protein B	Virulent	0.2609
542	CDW1_00557	Multidrug export protein MepA	Non-Virulent	-1.049
543	CDW1_00558	H(+)/Cl(-) exchange transporter ClcA	Non-Virulent	-1.107
544	CDW1_00559	Pyrrolidone-carboxylate peptidase	Non-Virulent	-0.462
545	CDW1_00560	Glutaminase 2	Virulent	0.8765
546	CDW1_00561	Amino-acid carrier protein AlsT	Non-Virulent	-1.004
547	CDW1_00562	Cystathionine gamma-lyase	Virulent	0.7622
548	CDW1_00563	Cystathionine gamma-synthase/O-acetylhomoserine (thiol)-lyase	Non-Virulent	-0.430
549	CDW1_00564	Cystathionine beta-lyase PatB	Non-Virulent	-0.434
550	CDW1_00565	Citrate lyase alpha chain	Non-Virulent	-0.960
551	CDW1_00566	Citrate lyase subunit beta	Non-Virulent	-1.081
552	CDW1_00567	Citrate lyase acyl carrier protein	Non-Virulent	-0.972
553	CDW1_00568	nicotinamidase/pyrazinamidase	Virulent	1.0355
554	CDW1_00569	2-(5''-triphosphoribosyl)-3'-dephosphocoenzyme-A synthase	Non-Virulent	-0.527
555	CDW1_00570	Glutaconyl-CoA decarboxylase subunit beta	Non-Virulent	-1.039
556	CDW1_00571	Glutaconyl-CoA decarboxylase subunit gamma	Non-Virulent	-1.034
557	CDW1_00572	Oxaloacetate decarboxylase, gamma chain	Virulent	1.0935
558	CDW1_00573	Methylmalonyl-CoA carboxyltransferase 5S subunit	Non-Virulent	-1.022
559	CDW1_00574	Citrate-sodium symporter	Non-Virulent	-1.006
560	CDW1_00575	Putative HTH-type transcriptional regulator YdfH	Non-Virulent	-0.048
561	CDW1_00576	Peptidoglycan hydrolase FlgJ	Virulent	0.9649
562	CDW1_00577	Hypothetical protein	Virulent	1.0694
563	CDW1_00578	beta-methylgalactoside transporter inner membrane component	Non-Virulent	-0.373
564	CDW1_00579	Branched-chain amino acid transport system / permease component	Non-Virulent	-1.050
565	CDW1_00580	Galactose/methyl galactoside import ATP-binding protein MglA	Non-Virulent	-1.010
566	CDW1_00581	Hypothetical protein	Non-Virulent	-1.101
567	CDW1_00582	Membrane transport protein	Non-Virulent	-0.357
568	CDW1_00583	Phenylalanine--tRNA ligase beta subunit	Non-Virulent	-1.001
569	CDW1_00584	Phenylalanine--tRNA ligase alpha subunit	Non-Virulent	-0.903
570	CDW1_00585	Hypothetical protein	Virulent	0.7727
571	CDW1_00586	DNA gyrase subunit A	Non-Virulent	-0.994
572	CDW1_00587	DNA gyrase subunit B	Non-Virulent	-1.007
573	CDW1_00588	Hypothetical protein	Virulent	1.0363
574	CDW1_00589	DNA replication and repair protein RecF	Virulent	0.4188
575	CDW1_00590	Hypothetical protein	Virulent	1.0603
576	CDW1_00591	Replication initiator protein A	Virulent	1.0432
577	CDW1_00592	50S ribosomal protein L34	Virulent	1.0581
578	CDW1_00593	Ribonuclease P protein component	Virulent	1.0123
579	CDW1_00594	Putative membrane protein insertion efficiency factor	Virulent	0.9915
580	CDW1_00595	Membrane protein insertase MisCA precursor	Non-Virulent	-0.076
581	CDW1_00596	R3H domain protein	Virulent	1.1455
582	CDW1_00597	tRNA modification GTPase MnmE	Non-Virulent	-1.057
583	CDW1_00598	tRNA uridine 5-carboxymethylaminomethyl modification enzyme MnmG	Non-Virulent	-1.010
584	CDW1_00599	Sodium/glutamate symporter	Non-Virulent	-1.087
585	CDW1_00600	Putative hydrolase YxeP	Virulent	1.0396
586	CDW1_00601	Hypothetical protein	Virulent	1.0764
587	CDW1_00602	Transcription-repair-coupling factor	Non-Virulent	-1.075
588	CDW1_00603	ribosome-associated heat shock protein Hsp15	Virulent	0.4743
589	CDW1_00604	4-diphosphocytidyl-2-C-methyl-D-erythritol kinase	Virulent	1.0641
590	CDW1_00605	Putative septation protein SpoVG	Non-Virulent	-1.014
591	CDW1_00606	Hypothetical protein	Non-Virulent	-1.045
592	CDW1_00609	Arginine utilization regulatory protein RocR	Non-Virulent	-0.951
593	CDW1_00610	Hypothetical protein	Non-Virulent	-1.037
594	CDW1_00611	Hypothetical protein	Non-Virulent	-0.824
595	CDW1_00612	Tryptophan synthase beta chain	Non-Virulent	-0.997
596	CDW1_00613	D-ornithine 4,5-aminomutase subunit alpha	Non-Virulent	-1.011
597	CDW1_00614	D-ornithine 4,5-aminomutase subunit beta	Non-Virulent	-0.937
598	CDW1_00615	Hypothetical protein	Non-Virulent	-0.835
599	CDW1_00616	succinyl-diaminopimelate desuccinylase	Non-Virulent	-1.006
600	CDW1_00617	Amino-acid carrier protein AlsT	Non-Virulent	-1.016
601	CDW1_00618	Putative DMT superfamily transporter inner membrane protein	Non-Virulent	-1.080
602	CDW1_00619	Alanine racemase	Virulent	0.8840
603	CDW1_00620	Aminodeoxychorismate/anthranilate synthase component 2	Virulent	0.5534
604	CDW1_00621	Aminodeoxychorismate synthase component 1	Virulent	0.8849
605	CDW1_00622	Aminodeoxychorismate lyase	Virulent	0.9364
606	CDW1_00623	Glutamine synthetase	Virulent	0.7592
607	CDW1_00624	HPr-like protein Crh	Non-Virulent	-0.995
608	CDW1_00625	4-hydroxy-3-methylbut-2-enyl diphosphate reductase	Non-Virulent	-0.443
609	CDW1_00626	30S ribosomal protein S1	Non-Virulent	-1.016
610	CDW1_00627	Alkaline phosphatase 4 precursor	Non-Virulent	-0.973
611	CDW1_00628	Lipoprotein E precursor	Virulent	0.4046
612	CDW1_00629	tRNA-specific adenosine deaminase	Non-Virulent	-1.015
613	CDW1_00630	Hypothetical protein	Virulent	1.0393
614	CDW1_00631	Cyclic nucleotide-binding domain protein	Virulent	1.0501
615	CDW1_00632	Hypothetical protein	Virulent	0.9016
616	CDW1_00633	50S ribosomal protein L33 2	Virulent	1.0362
617	CDW1_00635	preprotein translocase subunit SecE	Virulent	1.1358
618	CDW1_00636	Hypothetical protein	Non-Virulent	-1.040
619	CDW1_00637	50S ribosomal protein L11	Non-Virulent	-0.825
620	CDW1_00638	50S ribosomal protein L1	Non-Virulent	-0.991
621	CDW1_00639	50S ribosomal protein L10	Non-Virulent	-0.984
622	CDW1_00640	50S ribosomal protein L7/L12	Non-Virulent	-0.732
623	CDW1_00641	DNA-directed RNA polymerase subunit beta	Non-Virulent	-1.024
624	CDW1_00642	DNA-directed RNA polymerase subunit beta'	Non-Virulent	-1.038
625	CDW1_00643	Hypothetical protein	Virulent	1.1006
626	CDW1_00644	Guanylate kinase	Non-Virulent	-0.928
627	CDW1_00645	DNA-directed RNA polymerase subunit omega	Virulent	1.1486
628	CDW1_00646	Thiamine biosynthesis lipoprotein ApbE precursor	Virulent	0.8278
629	CDW1_00647	Putative K(+)-stimulated pyrophosphate-energized sodium pump	Non-Virulent	-0.227
630	CDW1_00648	O-acetyltransferase OatA	Virulent	0.4365
631	CDW1_00649	DHHA1 domain protein	Virulent	1.0323
632	CDW1_00650	tRNA pseudouridine synthase A	Virulent	0.5610
633	CDW1_00651	Putative acetyltransferase	Virulent	0.9284
634	CDW1_00652	Transcriptional regulator PerR	Non-Virulent	-0.043
635	CDW1_00653	Sulfite reductase [NADPH] hemoprotein beta-component	Non-Virulent	-1.015
636	CDW1_00654	Peptidyl-tRNA hydrolase	Virulent	0.8561
637	CDW1_00655	Electron transport complex protein RnfC	Non-Virulent	-1.045
638	CDW1_00656	Electron transport complex protein RnfD	Non-Virulent	-0.906
639	CDW1_00657	Electron transport complex protein RnfG	Non-Virulent	-0.980
640	CDW1_00658	Electron transport complex protein RnfE	Non-Virulent	-0.949
641	CDW1_00659	Electron transport complex protein RnfA	Non-Virulent	-0.972
642	CDW1_00660	Electron transport complex protein rnfB	Non-Virulent	-1.018
643	CDW1_00661	Putative hydrolase YutF	Virulent	1.0782
644	CDW1_00662	Hypothetical protein	Virulent	1.1115
645	CDW1_00663	Hypothetical protein	Virulent	0.9875
646	CDW1_00664	Putative lipoprotein YiaD precursor	Virulent	0.9458
647	CDW1_00665	D-lactate dehydrogenase	Non-Virulent	-1.052
648	CDW1_00666	EamA-like transporter family protein	Virulent	0.9699
649	CDW1_00667	Formate--tetrahydrofolate ligase	Non-Virulent	-1.050
650	CDW1_00668	2-aminoadipate transaminase	Virulent	0.2461
651	CDW1_00669	Methionine gamma-lyase	Non-Virulent	-1.048
652	CDW1_00670	Malate-2H(+)/Na(+)-lactate antiporter	Non-Virulent	-0.998
653	CDW1_00671	Pyruvate-flavodoxin oxidoreductase	Non-Virulent	-1.103
654	CDW1_00672	Putative NADH oxidase	Non-Virulent	-1.063
655	CDW1_00673	Cold shock-like protein CspE	Virulent	0.7828
656	CDW1_00674	Hypothetical protein	Virulent	0.9736
657	CDW1_00675	LemA family protein	Non-Virulent	-0.761
658	CDW1_00676	Hypothetical protein	Virulent	1.0000
659	CDW1_00677	G/U mismatch-specific DNA glycosylase	Virulent	1.0460
660	CDW1_00678	EamA-like transporter family protein	Non-Virulent	-1.053
661	CDW1_00679	6,7-dimethyl-8-ribityllumazine synthase	Non-Virulent	-1.029
662	CDW1_00680	Riboflavin biosynthesis protein RibD	Non-Virulent	-0.704
663	CDW1_00681	Riboflavin synthase	Virulent	0.5838
664	CDW1_00682	Riboflavin biosynthesis protein RibBA	Non-Virulent	-1.073
665	CDW1_00683	Bifunctional protein PyrR	Non-Virulent	-1.059
666	CDW1_00684	Aspartate carbamoyltransferase	Non-Virulent	-0.777
667	CDW1_00685	Dihydroorotase	Non-Virulent	-1.031
668	CDW1_00686	Carbamoyl-phosphate synthase small chain	Non-Virulent	-0.260
669	CDW1_00687	Carbamoyl-phosphate synthase large chain	Non-Virulent	-1.046
670	CDW1_00688	Dihydroorotate dehydrogenase B (NAD(+)), electron transfer subunit	Non-Virulent	-1.005
671	CDW1_00689	Dihydroorotate dehydrogenase B (NAD(+)), catalytic subunit	Non-Virulent	-0.993
672	CDW1_00690	Homoserine O-succinyltransferase	Virulent	0.7713
673	CDW1_00691	Orotidine 5'-phosphate decarboxylase	Non-Virulent	-1.034
674	CDW1_00692	Orotate phosphoribosyltransferase	Non-Virulent	-1.019
675	CDW1_00693	Histidinol-phosphatase	Virulent	1.0673
676	CDW1_00694	ADP-ribose pyrophosphatase	Virulent	0.9940
677	CDW1_00695	Hypothetical protein	Non-Virulent	-0.980
678	CDW1_00696	GIY-YIG nuclease superfamily protein	Virulent	0.9129
679	CDW1_00708	Hypothetical protein	Virulent	1.0834
680	CDW1_00709	tRNA N6-adenosine threonylcarbamoyltransferase	Non-Virulent	-1.005
681	CDW1_00710	recombination regulator RecX	Virulent	0.3933
682	CDW1_00711	recombinase A	Non-Virulent	-1.012
683	CDW1_00712	ADP-heptose--LPS heptosyltransferase 2	Virulent	1.0160
684	CDW1_00713	bifunctional UGMP family protein/serine/threonine protein kinase	Virulent	0.9283
685	CDW1_00714	ADP-heptose--LPS heptosyltransferase 2	Virulent	1.0003
686	CDW1_00715	lipopolysaccharide core biosynthesis protein	Virulent	1.0064
687	CDW1_00716	SPBc2 prophage-derived glycosyltransferase SunS	Non-Virulent	-0.353
688	CDW1_00717	Polysaccharide deacetylase	Virulent	1.0268
689	CDW1_00718	High-affinity branched-chain amino acid transport ATP-binding protein LivF	Virulent	0.2856
690	CDW1_00719	Lipopolysaccharide export system ATP-binding protein LptB	Non-Virulent	-0.993
691	CDW1_00720	High-affinity branched-chain amino acid transport system permease protein LivH	Non-Virulent	-1.023
692	CDW1_00721	High-affinity branched-chain amino acid transport system permease protein LivH	Non-Virulent	-1.026
693	CDW1_00722	Leucine-, isoleucine-, valine-, threonine-, and alanine-binding protein precursor	Non-Virulent	-1.070
694	CDW1_00723	Hypothetical protein	Virulent	1.0538
695	CDW1_00724	Putative DNA-binding protein	Virulent	1.1021
696	CDW1_00725	Signal recognition particle protein	Non-Virulent	-0.736
697	CDW1_00726	30S ribosomal protein S16	Non-Virulent	-0.561
698	CDW1_00727	Hypothetical protein	Non-Virulent	-0.969
699	CDW1_00728	Regulatory protein MgsR	Non-Virulent	-0.378
700	CDW1_00729	Branched-chain amino acid transport system 2 carrier protein	Non-Virulent	-0.991
701	CDW1_00730	Tyrosine--tRNA ligase	Non-Virulent	-1.009
702	CDW1_00731	Hypothetical protein	Virulent	1.0413
703	CDW1_00732	Endonuclease III	Non-Virulent	-0.579
704	CDW1_00733	Cysteine desulfurase	Non-Virulent	-1.009
705	CDW1_00734	NifU-like protein	Non-Virulent	-0.951
706	CDW1_00735	Quercetin 2,3-dioxygenase	Non-Virulent	-0.153
707	CDW1_00736	HTH-type transcriptional regulator MhqR	Virulent	1.0188
708	CDW1_00737	Modulator of FtsH protease HflK	Non-Virulent	-1.036
709	CDW1_00738	Hypothetical protein	Virulent	1.1108
710	CDW1_00739	Elongation factor G	Non-Virulent	-1.021
711	CDW1_00740	Xaa-Pro aminopeptidase	Non-Virulent	-0.312
712	CDW1_00741	Nif-specific regulatory protein	Non-Virulent	-1.107
713	CDW1_00742	4-hydroxybutyryl-CoA dehydratase/vinylacetyl-CoA-Delta-isomerase	Non-Virulent	-1.009
714	CDW1_00743	Fe/S biogenesis protein NfuA	Virulent	1.0045
715	CDW1_00744	Succinyl-CoA:coenzyme A transferase	Non-Virulent	-1.072
716	CDW1_00745	Hypothetical protein	Non-Virulent	-1.037
717	CDW1_00746	Hypothetical protein	Virulent	1.0330
718	CDW1_00747	Aspartate-semialdehyde dehydrogenase	Virulent	0.2364
719	CDW1_00748	Aspartokinase 3	Virulent	1.0536
720	CDW1_00749	Homoserine dehydrogenase	Virulent	0.9893
721	CDW1_00750	Threonine synthase	Virulent	0.7372
722	CDW1_00751	Homoserine kinase	Non-Virulent	-0.461
723	CDW1_00752	RNA polymerase sigma-54 factor	Non-Virulent	-0.552
724	CDW1_00753	30S ribosomal protein S1	Non-Virulent	-1.020
725	CDW1_00754	Sporulation kinase E	Virulent	0.7455
726	CDW1_00755	Isoleucine--tRNA ligase	Non-Virulent	-1.043
727	CDW1_00756	Lipoprotein signal peptidase	Non-Virulent	-1.043
728	CDW1_00757	Glycine--tRNA ligase alpha subunit	Non-Virulent	-0.771
729	CDW1_00758	Glycine--tRNA ligase beta subunit	Non-Virulent	-0.999
730	CDW1_00759	GTP cyclohydrolase 1	Virulent	0.3035
731	CDW1_00760	Bifunctional folate synthesis protein	Non-Virulent	-0.499
732	CDW1_00761	Dihydropteroate synthase	Non-Virulent	-0.998
733	CDW1_00762	Propanediol utilization protein PduU	Non-Virulent	-0.904
734	CDW1_00763	Propanediol utilization protein PduV	Virulent	0.2918
735	CDW1_00764	Putative transcriptional regulatory protein pdtaR	Non-Virulent	-0.993
736	CDW1_00765	Putative sensor histidine kinase pdtaS	Virulent	0.0877
737	CDW1_00766	reactivating factor for ethanolamine ammonia lyase	Virulent	0.2895
738	CDW1_00767	Ethanolamine ammonia-lyase heavy chain	Non-Virulent	-1.017
739	CDW1_00768	Ethanolamine ammonia-lyase light chain	Non-Virulent	-0.980
740	CDW1_00769	Ethanolamine utilization protein EutL	Non-Virulent	-0.969
741	CDW1_00770	Major carboxysome shell protein 1A	Non-Virulent	-1.012
742	CDW1_00771	Propanediol utilization protein PduA	Non-Virulent	-1.035
743	CDW1_00772	Aldehyde-alcohol dehydrogenase	Non-Virulent	-1.032
744	CDW1_00773	Cobalamin adenosyltransferase	Non-Virulent	-0.877
745	CDW1_00774	Hypothetical protein	Virulent	1.0883
746	CDW1_00775	Ethanolamine utilization protein EutN	Non-Virulent	-0.223
747	CDW1_00776	Hypothetical protein	Virulent	1.0802
748	CDW1_00777	Ethanolamine utilisation protein, EutH	Non-Virulent	-0.953
749	CDW1_00778	Ethanolamine utilization protein EutQ	Non-Virulent	-1.081
750	CDW1_00779	Aldehyde-alcohol dehydrogenase	Non-Virulent	-1.110
751	CDW1_00780	Thioredoxin	Non-Virulent	-1.003
752	CDW1_00781	Hypothetical protein	Virulent	1.0309
753	CDW1_00782	CRISPR-associated (Cas) DxTHG family protein	Virulent	1.0190
754	CDW1_00783	CRISPR-associated protein (Cas_Cas02710)	Virulent	1.0172
755	CDW1_00784	CRISPR-associated endoribonuclease Cas2	Virulent	1.0204
756	CDW1_00785	CRISPR-associated protein Cas4/endonuclease Cas1 fusion	Virulent	1.0191
757	CDW1_00786	Hypothetical protein	Virulent	1.0598
758	CDW1_00787	Hypothetical protein	Virulent	1.0710
759	CDW1_00788	Hypothetical protein	Virulent	1.0490
760	CDW1_00789	Hypothetical protein	Virulent	1.0682
761	CDW1_00790	Hypothetical protein	Virulent	0.9990
762	CDW1_00791	Hypothetical protein	Virulent	1.0535
763	CDW1_00792	Hypothetical protein	Virulent	1.1022
764	CDW1_00793	RAMP superfamily protein	Virulent	1.1038
765	CDW1_00794	Hypothetical protein	Virulent	1.0667
766	CDW1_00795	RAMP superfamily protein	Non-Virulent	-0.191
767	CDW1_00796	RAMP superfamily protein	Virulent	1.0137
768	CDW1_00797	Hypothetical protein	Virulent	1.0209
769	CDW1_00798	Hypothetical protein	Virulent	1.0203
770	CDW1_00799	RAMP superfamily protein	Virulent	1.0799
771	CDW1_00800	Cyclic pyranopterin monophosphate synthase	Virulent	0.7511
772	CDW1_00801	Hypothetical protein	Virulent	1.0204
773	CDW1_00802	Hypothetical protein	Non-Virulent	-1.027
774	CDW1_00803	Hypothetical protein	Virulent	0.9993
775	CDW1_00804	Transcriptional regulatory protein SrrA	Virulent	0.9895
776	CDW1_00805	Sporulation kinase E	Virulent	0.9990
777	CDW1_00806	Gamma-glutamyltranspeptidase precursor	Virulent	0.7810
778	CDW1_00807	Hypothetical protein	Non-Virulent	-1.053
779	CDW1_00808	DctM-like transporters	Non-Virulent	-1.056
780	CDW1_00809	Hypothetical protein	Virulent	1.0479
781	CDW1_00810	Succinylglutamate desuccinylase / Aspartoacylase family protein	Non-Virulent	-1.032
782	CDW1_00811	Capsule biosynthesis protein CapB	Virulent	1.0048
783	CDW1_00812	Capsule biosynthesis protein CapC	Virulent	1.0039
784	CDW1_00813	Hypothetical protein	Virulent	0.9995
785	CDW1_00814	ABC transporter substrate binding protein	Non-Virulent	-0.905
786	CDW1_00815	Inner membrane ABC transporter permease protein YjfF	Non-Virulent	-0.959
787	CDW1_00816	ABC transporter ATP-binding protein YxdL	Non-Virulent	-1.000
788	CDW1_00817	Putative membrane protein YdfK	Virulent	0.9020
789	CDW1_00820	Sensor kinase CusS	Virulent	1.0124
790	CDW1_00821	Transcriptional activator protein CopR	Virulent	1.0018
791	CDW1_00822	Peptidase propeptide and YPEB domain protein	Virulent	0.9624
792	CDW1_00823	Adenylate kinase	Non-Virulent	-0.997
793	CDW1_00824	Methionine aminopeptidase 1	Non-Virulent	-0.974
794	CDW1_00825	Hypothetical protein	Virulent	1.1095
795	CDW1_00826	Lincosamide resistance protein	Non-Virulent	-0.158
796	CDW1_00827	ISXO2-like transposase domain protein	Non-Virulent	-0.189
797	CDW1_00828	Hypothetical protein	Virulent	1.0068
798	CDW1_00829	Translation initiation factor IF-1	Non-Virulent	-0.020
799	CDW1_00830	50S ribosomal protein L36	Virulent	1.0724
800	CDW1_00831	30S ribosomal protein S13	Non-Virulent	-0.478
801	CDW1_00832	30S ribosomal protein S11	Non-Virulent	-0.558
802	CDW1_00833	30S ribosomal protein S4	Non-Virulent	-0.882
803	CDW1_00834	DNA-directed RNA polymerase subunit alpha	Non-Virulent	-0.990
804	CDW1_00835	50S ribosomal protein L17	Virulent	0.9589
805	CDW1_00836	NADP-dependent glyceraldehyde-3-phosphate dehydrogenase	Non-Virulent	-0.884
806	CDW1_00837	Putative isomerase YddE	Virulent	0.3121
807	CDW1_00838	GDP-L-fucose synthase	Virulent	1.0547
808	CDW1_00839	Flavodoxin	Non-Virulent	-0.322
809	CDW1_00840	tRNA threonylcarbamoyladenosine dehydratase	Non-Virulent	-1.027
810	CDW1_00841	2,3-bisphosphoglycerate-dependent phosphoglycerate mutase	Non-Virulent	-0.995
811	CDW1_00842	Hypothetical protein	Virulent	1.0413
812	CDW1_00843	Hypothetical protein	Virulent	0.6607
813	CDW1_00844	Hypothetical protein	Non-Virulent	-0.424
814	CDW1_00845	Inner membrane symporter YicJ	Non-Virulent	-1.018
815	CDW1_00846	ComEC family competence protein	Virulent	0.9224
816	CDW1_00847	Hypothetical protein	Virulent	1.0994
817	CDW1_00848	IMPACT family member YigZ	Virulent	0.2939
818	CDW1_00849	Integral membrane protein (intg_mem_TP0381)	Virulent	0.0956
819	CDW1_00850	Caulimovirus viroplasmin	Virulent	0.1923
820	CDW1_00851	Periplasmic dipeptide transport protein precursor	Non-Virulent	-1.028
821	CDW1_00852	Glutamyl aminopeptidase	Non-Virulent	-0.947
822	CDW1_00853	Hypothetical protein	Non-Virulent	-0.938
823	CDW1_00854	hydrogenase nickel incorporation protein HypB	Non-Virulent	-0.780
824	CDW1_00855	Bacitracin export ATP-binding protein BceA	Non-Virulent	-1.021
825	CDW1_00856	Hydroperoxy fatty acid reductase gpx1	Non-Virulent	-0.177
826	CDW1_00857	Hypothetical protein	Virulent	1.0445
827	CDW1_00858	Glutaconyl-CoA decarboxylase subunit beta	Non-Virulent	-1.003
828	CDW1_00859	High-affinity heme uptake system protein IsdE precursor	Non-Virulent	-1.074
829	CDW1_00860	Putative ABC transporter permease protein	Non-Virulent	-0.952
830	CDW1_00861	Putative ABC transporter ATP-binding protein	Virulent	1.0455
831	CDW1_00862	Nitrogenase iron protein 1	Non-Virulent	-0.428
832	CDW1_00863	Hypothetical protein	Virulent	0.9934
833	CDW1_00865	Hypothetical protein	Virulent	0.8546
834	CDW1_00866	HTH-type transcriptional repressor GlcR	Non-Virulent	-1.030
835	CDW1_00867	Tagatose-6-phosphate kinase	Virulent	0.4267
836	CDW1_00868	PTS system fructose-specific EIIABC component	Non-Virulent	-1.023
837	CDW1_00869	K(+)/H(+) antiporter NhaP	Non-Virulent	-1.041
838	CDW1_00870	30S ribosomal protein S12	Virulent	1.0457
839	CDW1_00871	30S ribosomal protein S7	Non-Virulent	-1.050
840	CDW1_00872	Elongation factor G	Non-Virulent	-1.019
841	CDW1_00873	Elongation factor Tu	Non-Virulent	-1.017
842	CDW1_00874	Malate-2H(+)/Na(+)-lactate antiporter	Non-Virulent	-0.885
843	CDW1_00875	Histidine ammonia-lyase	Non-Virulent	-0.976
844	CDW1_00876	Urocanate hydratase	Non-Virulent	-0.952
845	CDW1_00877	DNA-binding transcriptional regulator DhaR	Virulent	1.0924
846	CDW1_00878	Cys-tRNA(Pro)/Cys-tRNA(Cys) deacylase YbaK	Non-Virulent	-0.231
847	CDW1_00879	Ribosomal large subunit pseudouridine synthase D	Virulent	0.8386
848	CDW1_00880	Ribonuclease HII	Non-Virulent	-1.003
849	CDW1_00881	Hypothetical protein	Virulent	0.6085
850	CDW1_00882	Hypothetical protein	Virulent	1.1021
851	CDW1_00883	DNA utilization protein GntX	Virulent	0.7505
852	CDW1_00884	Hypothetical protein	Virulent	1.0356
853	CDW1_00885	Bifunctional PGK/TIM	Non-Virulent	-1.093
854	CDW1_00886	Undecaprenyl-diphosphatase	Non-Virulent	-1.040
855	CDW1_00887	ADP-L-glycero-D-manno-heptose-6-epimerase	Virulent	1.0318
856	CDW1_00888	Hypothetical protein	Non-Virulent	-1.153
857	CDW1_00890	Serine acetyltransferase	Virulent	1.0069
858	CDW1_00891	Cysteine synthase	Non-Virulent	-1.011
859	CDW1_00892	Hypothetical protein	Virulent	1.0630
860	CDW1_00893	N-acetylmuramoyl-L-alanine amidase AmiA precursor	Virulent	1.0699
861	CDW1_00894	preprotein translocase subunit YajC	Virulent	1.0214
862	CDW1_00895	Hypothetical protein	Non-Virulent	-0.859
863	CDW1_00896	Putative nicotinate-nucleotide adenylyltransferase	Virulent	0.1699
864	CDW1_00897	Ribonuclease R	Non-Virulent	-1.031
865	CDW1_00898	SsrA-binding protein	Non-Virulent	-0.287
866	CDW1_00899	Hypothetical protein	Virulent	0.9712
867	CDW1_00900	Threonine--tRNA ligase 2	Non-Virulent	-0.982
868	CDW1_00901	Heat-inducible transcription repressor HrcA	Non-Virulent	-0.110
869	CDW1_00902	heat shock protein GrpE	Non-Virulent	-1.030
870	CDW1_00903	Chaperone protein DnaK	Non-Virulent	-0.998
871	CDW1_00904	Chaperone protein DnaJ	Non-Virulent	-1.028
872	CDW1_00905	Putative hydrolase	Virulent	0.8554
873	CDW1_00906	Putative DMT superfamily transporter inner membrane protein	Non-Virulent	-0.081
874	CDW1_00907	Galactokinase	Non-Virulent	-1.043
875	CDW1_00908	Galactose-1-phosphate uridylyltransferase	Non-Virulent	-1.036
876	CDW1_00909	UDP-glucose 4-epimerase	Virulent	0.2404
877	CDW1_00910	Glutamate--tRNA ligase	Non-Virulent	-1.025
878	CDW1_00911	glutamyl-tRNA synthetase	Virulent	1.1365
879	CDW1_00912	Guanine/hypoxanthine permease PbuG	Non-Virulent	-1.044
880	CDW1_00913	Chaperone protein DnaJ	Non-Virulent	-0.891
881	CDW1_00914	Bifunctional protein GlmU	Virulent	1.0684
882	CDW1_00915	Ribose-phosphate pyrophosphokinase	Non-Virulent	-1.051
883	CDW1_00916	Threonylcarbamoyl-AMP synthase	Virulent	0.0737
884	CDW1_00917	Hypothetical protein	Virulent	1.1214
885	CDW1_00918	Alanine racemase	Virulent	0.6597
886	CDW1_00919	Hypothetical protein	Virulent	1.0310
887	CDW1_00920	Phenyllactate dehydrogenase	Non-Virulent	-1.050
888	CDW1_00921	NAD-specific glutamate dehydrogenase	Non-Virulent	-0.989
889	CDW1_00922	Oxaloacetate decarboxylase, gamma chain	Virulent	1.0209
890	CDW1_00923	Glutaconyl-CoA decarboxylase subunit gamma	Non-Virulent	-0.992
891	CDW1_00924	Glutaconyl-CoA decarboxylase subunit beta	Non-Virulent	-1.031
892	CDW1_00925	Glutaconate CoA-transferase subunit A	Non-Virulent	-1.057
893	CDW1_00926	Glutaconate CoA-transferase subunit B	Non-Virulent	-0.876
894	CDW1_00927	Glutaconyl-CoA decarboxylase subunit alpha	Non-Virulent	-1.028
895	CDW1_00928	Sodium/glutamate symport carrier protein	Non-Virulent	-1.049
896	CDW1_00929	R-phenyllactate dehydratase activator	Non-Virulent	-1.049
897	CDW1_00930	R-phenyllactate dehydratase subunit alpha precursor	Non-Virulent	-1.029
898	CDW1_00931	(R)-2-hydroxyglutaryl-CoA dehydratase subunit beta	Non-Virulent	-0.908
899	CDW1_00932	Hypothetical protein	Virulent	0.5916
900	CDW1_00933	Hypothetical protein	Virulent	0.9444
901	CDW1_00934	Hep_Hag	Virulent	0.9976
902	CDW1_00935	Transcriptional regulatory protein YpdB	Virulent	1.0038
903	CDW1_00936	Sensor histidine kinase YpdA	Virulent	1.0070
904	CDW1_00937	Carbon starvation protein A	Non-Virulent	-1.052
905	CDW1_00938	Hypothetical protein	Virulent	0.6810
906	CDW1_00939	Putative histidine kinase sensor domain protein	Virulent	1.0068
907	CDW1_00940	Phosphate regulon transcriptional regulatory protein PhoB	Virulent	0.9836
908	CDW1_00941	Sensor histidine kinase RcsC	Virulent	1.0195
909	CDW1_00942	Propanediol utilization protein PduB	Non-Virulent	-1.074
910	CDW1_00943	Glycerol dehydratase large subunit	Non-Virulent	-1.005
911	CDW1_00944	Propanediol dehydratase medium subunit	Non-Virulent	-0.992
912	CDW1_00945	Propanediol dehydratase small subunit	Virulent	0.2463
913	CDW1_00946	Diol dehydratase-reactivating factor alpha subunit	Non-Virulent	-0.312
914	CDW1_00947	Diol dehydratase-reactivating factor alpha subunit	Non-Virulent	-0.375
915	CDW1_00948	Dehydratase medium subunit	Virulent	1.0663
916	CDW1_00949	Propanediol utilization protein PduA	Non-Virulent	-0.429
917	CDW1_00950	Propanediol utilization protein PduA	Non-Virulent	-1.049
918	CDW1_00951	Hypothetical protein	Virulent	0.8075
919	CDW1_00952	Hypothetical protein	Virulent	1.0519
920	CDW1_00953	Cob(I)yrinic acid a,c-diamide adenosyltransferase	Non-Virulent	-0.988
921	CDW1_00954	Aldehyde-alcohol dehydrogenase	Non-Virulent	-1.028
922	CDW1_00955	Hypothetical protein	Non-Virulent	-1.039
923	CDW1_00956	Fe(3+) dicitrate transport protein FecA precursor	Virulent	1.0145
924	CDW1_00957	Gamma-glutamyltranspeptidase precursor	Virulent	1.0914
925	CDW1_00958	Rubredoxin-oxygen oxidoreductase	Non-Virulent	-0.945
926	CDW1_00959	Lipoprotein-releasing system ATP-binding protein LolD	Non-Virulent	-0.651
927	CDW1_00960	Lipoprotein-releasing system transmembrane protein LolC	Virulent	0.4526
928	CDW1_00961	Penicillin-binding protein 4 precursor	Virulent	0.4133
929	CDW1_00962	Hypothetical protein	Virulent	1.0851
930	CDW1_00963	ATP-dependent DNA helicase RecQ	Virulent	0.5792
931	CDW1_00964	Hypothetical protein	Virulent	1.0432
932	CDW1_00965	Hypothetical protein	Virulent	0.9606
933	CDW1_00966	Hep_Hag	Virulent	1.0319
934	CDW1_00967	Hypothetical protein	Virulent	1.1129
935	CDW1_00968	Hypothetical protein	Virulent	1.0334
936	CDW1_00969	Hypothetical protein	Virulent	1.0798
937	CDW1_00970	Helix-turn-helix	Virulent	1.0461
938	CDW1_00971	Hypothetical protein	Virulent	1.0075
939	CDW1_00972	Hypothetical protein	Virulent	1.0438
940	CDW1_00973	Phage regulatory protein Rha (Phage_pRha)	Virulent	1.0663
941	CDW1_00974	Hypothetical protein	Virulent	1.0911
942	CDW1_00975	Hypothetical protein	Virulent	0.9970
943	CDW1_00976	Hypothetical protein	Virulent	1.0092
944	CDW1_00977	Hypothetical protein	Virulent	0.9842
945	CDW1_00978	Hypothetical protein	Virulent	1.0205
946	CDW1_00979	Hypothetical protein	Virulent	1.0181
947	CDW1_00980	Hypothetical protein	Virulent	1.0142
948	CDW1_00981	Putative prophage phiRv2 integrase	Virulent	1.0049
949	CDW1_00982	Adhesin YadA precursor	Virulent	1.0370
950	CDW1_00983	NusB family protein	Virulent	0.9973
951	CDW1_00984	Ribosomal RNA small subunit methyltransferase B	Non-Virulent	-0.683
952	CDW1_00985	cobalt-precorrin-6Y C(15)-methyltransferase	Non-Virulent	-0.172
953	CDW1_00986	Ditrans,polycis-undecaprenyl-diphosphate synthase ((2E,6E)-farnesyl-diphosphate specific)	Non-Virulent	-0.601
954	CDW1_00987	Phosphatidate cytidylyltransferase	Non-Virulent	-0.947
955	CDW1_00988	1-deoxy-D-xylulose 5-phosphate reductoisomerase	Non-Virulent	-0.875
956	CDW1_00989	Thymidylate kinase	Virulent	1.0778
957	CDW1_00990	Thymidylate kinase	Non-Virulent	-0.915
958	CDW1_00991	Putative zinc metalloprotease	Non-Virulent	-0.259
959	CDW1_00992	Transcriptional regulatory protein ZraR	Virulent	0.9525
960	CDW1_00993	peptidylprolyl isomerase	Non-Virulent	-0.992
961	CDW1_00994	DNA primase	Non-Virulent	-0.471
962	CDW1_00995	RNA polymerase sigma factor SigA	Non-Virulent	-1.020
963	CDW1_00996	Hypothetical protein	Non-Virulent	-0.563
964	CDW1_00997	Hypothetical protein	Virulent	0.9928
965	CDW1_00998	Putative GTP cyclohydrolase 1 type 2	Virulent	0.6637
966	CDW1_00999	Hypothetical protein	Virulent	1.0590
967	CDW1_01000	Acetyl-CoA acetyltransferase	Non-Virulent	-0.983
968	CDW1_01001	3-oxoacyl-[acyl-carrier-protein] reductase FabG	Non-Virulent	-0.396
969	CDW1_01002	D-tyrosyl-tRNA(Tyr) deacylase	Non-Virulent	-0.347
970	CDW1_01003	Nicotinate phosphoribosyltransferase pncB2	Non-Virulent	-1.025
971	CDW1_01004	Phosphatidylserine decarboxylase proenzyme	Non-Virulent	-0.540
972	CDW1_01005	Hypothetical protein	Virulent	0.9826
973	CDW1_01006	AI-2 transport protein TqsA	Non-Virulent	-0.185
974	CDW1_01007	Ribosomal RNA large subunit methyltransferase K/L	Non-Virulent	-1.076
975	CDW1_01008	Hypothetical protein	Virulent	1.1126
976	CDW1_01009	Putative peptidyl-prolyl cis-trans isomerase	Non-Virulent	-1.035
977	CDW1_01010	Na+/H+ antiporter family protein	Non-Virulent	-1.068
978	CDW1_01011	Nucleoside recognition	Non-Virulent	-0.700
979	CDW1_01012	N-acetyldiaminopimelate deacetylase	Non-Virulent	-0.987
980	CDW1_01013	Amino-acid carrier protein AlsT	Non-Virulent	-1.012
981	CDW1_01014	Branched-chain amino acid transport protein (AzlD)	Virulent	1.0167
982	CDW1_01015	Inner membrane protein YgaZ	Virulent	0.7967
983	CDW1_01016	metal-dependent hydrolase	Virulent	1.0195
984	CDW1_01017	RNA polymerase-associated protein RapA	Virulent	0.9237
985	CDW1_01018	Hypothetical protein	Virulent	1.0018
986	CDW1_01019	DNA polymerase III subunit alpha	Non-Virulent	-1.155
987	CDW1_01020	Alkaline shock protein 23	Non-Virulent	-0.595
988	CDW1_01021	Hypothetical protein	Virulent	1.0525
989	CDW1_01022	Hypothetical protein	Virulent	1.0890
990	CDW1_01023	Hypothetical protein	Non-Virulent	-0.388
991	CDW1_01024	Hypothetical protein	Virulent	1.0052
992	CDW1_01025	Putative manganese efflux pump MntP	Virulent	0.4315
993	CDW1_01026	Competence protein ComM	Virulent	1.0693
994	CDW1_01027	Twitching mobility protein	Virulent	1.0006
995	CDW1_01028	Oxygen-independent coproporphyrinogen-III oxidase 2	Non-Virulent	-1.080
996	CDW1_01029	Helix-hairpin-helix motif protein	Virulent	1.0693
997	CDW1_01030	33 kDa chaperonin	Non-Virulent	-0.961
998	CDW1_01031	Putative deoxyribonuclease YcfH	Non-Virulent	-0.946
999	CDW1_01032	Holo-[acyl-carrier-protein] synthase	Virulent	0.1101
1000	CDW1_01033	Peptide chain release factor 2	Non-Virulent	-1.030
1001	CDW1_01035	FMN-binding domain protein	Non-Virulent	-0.845
1002	CDW1_01036	Phosphoglycerate kinase	Non-Virulent	-1.013
1003	CDW1_01037	Hypothetical protein	Virulent	1.0201
1004	CDW1_01038	Glyceraldehyde-3-phosphate dehydrogenase	Non-Virulent	-1.013
1005	CDW1_01039	Ribosomal large subunit pseudouridine synthase D	Non-Virulent	-0.878
1006	CDW1_01040	Glutamyl-tRNA reductase	Virulent	0.2180
1007	CDW1_01041	Porphobilinogen deaminase	Non-Virulent	-1.040
1008	CDW1_01042	Uroporphyrinogen-III C-methyltransferase	Non-Virulent	-0.997
1009	CDW1_01043	Glyoxalase-like domain protein	Non-Virulent	-0.365
1010	CDW1_01044	Small-conductance mechanosensitive channel	Non-Virulent	-1.018
1011	CDW1_01045	Delta-aminolevulinic acid dehydratase	Non-Virulent	-0.990
1012	CDW1_01046	Glutamate-1-semialdehyde 2,1-aminomutase	Non-Virulent	-1.011
1013	CDW1_01047	Precorrin-2 dehydrogenase	Virulent	1.1568
1014	CDW1_01048	Enamine/imine deaminase	Non-Virulent	-0.961
1015	CDW1_01049	Putative prophage phiRv2 integrase	Virulent	1.0049
1016	CDW1_01050	Hypothetical protein	Virulent	1.0142
1017	CDW1_01051	Hypothetical protein	Virulent	1.0181
1018	CDW1_01052	Hypothetical protein	Virulent	1.0205
1019	CDW1_01053	Hypothetical protein	Virulent	0.9842
1020	CDW1_01054	Hypothetical protein	Virulent	1.0690
1021	CDW1_01055	Hypothetical protein	Virulent	1.0481
1022	CDW1_01056	Hypothetical protein	Virulent	0.9970
1023	CDW1_01057	Hypothetical protein	Virulent	1.0651
1024	CDW1_01058	Hypothetical protein	Virulent	1.0417
1025	CDW1_01059	Hypothetical protein	Virulent	1.0046
1026	CDW1_01060	Hypothetical protein	Virulent	1.1501
1027	CDW1_01061	Hypothetical protein	Virulent	1.0222
1028	CDW1_01062	Hypothetical protein	Virulent	1.0798
1029	CDW1_01063	Hypothetical protein	Virulent	1.0334
1030	CDW1_01064	Hypothetical protein	Virulent	1.1129
1031	CDW1_01065	Toxin RelK	Virulent	1.0302
1032	CDW1_01066	antitoxin YefM	Virulent	1.0129
1033	CDW1_01067	Endonuclease MutS2	Non-Virulent	-1.019
1034	CDW1_01068	2-C-methyl-D-erythritol 4-phosphate cytidylyltransferase	Non-Virulent	-1.038
1035	CDW1_01069	CCA-adding enzyme	Non-Virulent	-1.064
1036	CDW1_01070	Cysteine--tRNA ligase	Non-Virulent	-0.556
1037	CDW1_01071	Cysteine--tRNA ligase	Non-Virulent	-0.920
1038	CDW1_01072	Mini-ribonuclease 3-like protein	Virulent	0.9427
1039	CDW1_01073	Mini-ribonuclease 3	Virulent	1.0438
1040	CDW1_01074	Rod shape-determining protein MreB	Non-Virulent	-1.020
1041	CDW1_01075	DNA polymerase III subunit delta'	Non-Virulent	-0.192
1042	CDW1_01076	Signal transduction histidine-protein kinase ArlS	Virulent	1.0137
1043	CDW1_01077	Response regulator ArlR	Virulent	0.9440
1044	CDW1_01078	Undecaprenyl-phosphate 4-deoxy-4-formamido-L-arabinose transferase	Non-Virulent	-1.015
1045	CDW1_01079	lipid-A-disaccharide synthase	Virulent	1.0003
1046	CDW1_01080	Undecaprenyl phosphate-alpha-4-amino-4-deoxy-L-arabinose arabinosyl transferase	Virulent	0.9320
1047	CDW1_01081	UDP-glucose 4-epimerase	Virulent	0.8695
1048	CDW1_01082	UDP-glucose 6-dehydrogenase TuaD	Non-Virulent	-0.690
1049	CDW1_01083	Undecaprenyl phosphate-alpha-4-amino-4-deoxy-L-arabinose arabinosyl transferase	Virulent	0.8876
1050	CDW1_01084	Hypothetical protein	Virulent	1.0033
1051	CDW1_01085	Hypothetical protein	Virulent	1.1123
1052	CDW1_01086	Ribosome maturation factor RimP	Virulent	0.6708
1053	CDW1_01087	Hypothetical protein	Non-Virulent	-1.043
1054	CDW1_01088	ribosomal protein L7Ae family protein	Virulent	1.0666
1055	CDW1_01089	Translation initiation factor IF-2	Non-Virulent	-0.973
1056	CDW1_01090	Ribosome-binding factor A	Virulent	0.1680
1057	CDW1_01091	Single-stranded-DNA-specific exonuclease RecJ	Virulent	0.9816
1058	CDW1_01092	Trigger factor	Non-Virulent	-1.009
1059	CDW1_01093	ATP-dependent Clp protease proteolytic subunit	Non-Virulent	-1.090
1060	CDW1_01094	ATP-dependent Clp protease ATP-binding subunit ClpX	Non-Virulent	-0.981
1061	CDW1_01095	Lon protease 1	Non-Virulent	-1.036
1062	CDW1_01096	Putative GTP-binding protein EngB	Non-Virulent	-1.090
1063	CDW1_01097	Valine--tRNA ligase	Non-Virulent	-1.023
1064	CDW1_01098	D-methionine-binding lipoprotein MetQ precursor	Non-Virulent	-0.992
1065	CDW1_01099	Methionine import system permease protein MetP	Non-Virulent	-0.999
1066	CDW1_01100	Methionine import ATP-binding protein MetN	Non-Virulent	-1.010
1067	CDW1_01101	Membrane lipoprotein TpN32 precursor	Non-Virulent	-1.049
1068	CDW1_01102	N-acetylneuraminate epimerase precursor	Non-Virulent	-0.268
1069	CDW1_01103	HTH-type transcriptional regulator AscG	Non-Virulent	-1.034
1070	CDW1_01104	Sialic acid-binding periplasmic protein SiaP precursor	Virulent	1.0749
1071	CDW1_01105	Sialic acid TRAP transporter permease protein SiaT	Non-Virulent	-1.088
1072	CDW1_01106	Beta-glucoside kinase	Virulent	1.0094
1073	CDW1_01107	Toxin-antitoxin biofilm protein TabA	Virulent	0.8733
1074	CDW1_01108	N-acetylneuraminate lyase	Non-Virulent	-1.045
1075	CDW1_01109	Putative N-acetylmannosamine-6-phosphate 2-epimerase	Non-Virulent	-0.955
1076	CDW1_01110	ATP-dependent DNA helicase PcrA	Non-Virulent	-1.030
1077	CDW1_01111	UDP-3-O-[3-hydroxymyristoyl] N-acetylglucosamine deacetylase	Non-Virulent	-0.972
1078	CDW1_01112	3-hydroxyacyl-[acyl-carrier-protein] dehydratase FabZ	Non-Virulent	-1.045
1079	CDW1_01113	Acyl-[acyl-carrier-protein]--UDP-N-acetylglucosamine O-acyltransferase	Non-Virulent	-1.026
1080	CDW1_01114	Hypothetical protein	Virulent	0.9636
1081	CDW1_01115	Lipid-A-disaccharide synthase	Virulent	1.0116
1082	CDW1_01116	Putative multidrug export ATP-binding/permease protein	Virulent	0.8889
1083	CDW1_01117	Single-stranded DNA-binding protein ssb	Virulent	1.0156
1084	CDW1_01118	Cob(I)yrinic acid a,c-diamide adenosyltransferase	Virulent	0.7038
1085	CDW1_01119	DNA protection during starvation protein	Virulent	1.0055
1086	CDW1_01120	N-acetylmuramoyl-L-alanine amidase AmiD precursor	Virulent	0.7143
1087	CDW1_01121	Hypothetical protein	Virulent	1.0404
1088	CDW1_01122	Hypothetical protein	Virulent	1.0768
1089	CDW1_01123	Hypothetical protein	Virulent	1.0704
1090	CDW1_01124	C4-dicarboxylate-binding periplasmic protein precursor	Virulent	0.7806
1091	CDW1_01125	Tripartite ATP-independent periplasmic transporters, DctQ component	Non-Virulent	-0.984
1092	CDW1_01126	Sialic acid TRAP transporter permease protein SiaT	Non-Virulent	-1.020
1093	CDW1_01127	Putative hydrolase YutF	Non-Virulent	-0.124
1094	CDW1_01128	FMN reductase [NAD(P)H]	Non-Virulent	-0.678
1095	CDW1_01129	Putative amino-acid permease protein YxeN	Non-Virulent	-0.930
1096	CDW1_01130	Putative glutamine ABC transporter permease protein GlnP	Non-Virulent	-1.024
1097	CDW1_01131	Arginine transport ATP-binding protein ArtM	Non-Virulent	-0.989
1098	CDW1_01132	ABC transporter glutamine-binding protein GlnH precursor	Non-Virulent	-1.018
1099	CDW1_01133	Putative ABC transporter ATP-binding protein	Non-Virulent	-0.970
1100	CDW1_01134	Putative ABC transporter ATP-binding protein	Non-Virulent	-1.139
1101	CDW1_01135	N-acetylglucosamine-6-phosphate deacetylase	Virulent	0.8502
1102	CDW1_01136	Ribonuclease PH	Non-Virulent	-0.916
1103	CDW1_01137	Non-canonical purine NTP pyrophosphatase	Non-Virulent	-0.961
1104	CDW1_01138	Hypothetical protein	Non-Virulent	-0.982
1105	CDW1_01139	Putative inner membrane transporter yiJE	Non-Virulent	-0.950
1106	CDW1_01140	Hypothetical protein	Virulent	1.0241
1107	CDW1_01141	Septum formation protein Maf	Virulent	0.2833
1108	CDW1_01142	Rod shape-determining protein MreB	Non-Virulent	-0.961
1109	CDW1_01143	Segregation and condensation protein B	Non-Virulent	-0.639
1110	CDW1_01144	Ribosomal large subunit pseudouridine synthase B	Non-Virulent	-0.855
1111	CDW1_01145	Glutamyl-tRNA(Gln) amidotransferase subunit C	Non-Virulent	-0.545
1112	CDW1_01146	Glutamyl-tRNA(Gln) amidotransferase subunit A	Non-Virulent	-0.991
1113	CDW1_01147	Aspartyl/glutamyl-tRNA(Asn/Gln) amidotransferase subunit B	Non-Virulent	-1.053
1114	CDW1_01148	Dihydroxy-acid dehydratase	Non-Virulent	-1.044
1115	CDW1_01149	L-threonine dehydratase catabolic TdcB	Non-Virulent	-1.002
1116	CDW1_01150	Acetolactate synthase large subunit	Non-Virulent	-1.085
1117	CDW1_01151	Acetolactate synthase small subunit	Non-Virulent	-0.852
1118	CDW1_01152	2-isopropylmalate synthase	Non-Virulent	-1.035
1119	CDW1_01153	3-isopropylmalate dehydratase large subunit	Non-Virulent	-1.015
1120	CDW1_01154	3-isopropylmalate dehydratase small subunit	Non-Virulent	-1.037
1121	CDW1_01155	3-isopropylmalate dehydrogenase	Non-Virulent	-1.018
1122	CDW1_01156	Putative ABC transporter ATP-binding protein YlmA	Virulent	0.6410
1123	CDW1_01157	Ketol-acid reductoisomerase	Non-Virulent	-0.949
1124	CDW1_01158	Methylaspartate mutase S chain	Virulent	0.8746
1125	CDW1_01159	Hypothetical protein	Non-Virulent	-0.477
1126	CDW1_01160	Methylaspartate mutase E chain	Virulent	0.9132
1127	CDW1_01161	Hypothetical protein	Non-Virulent	-1.071
1128	CDW1_01162	p-aminobenzoyl-glutamate hydrolase subunit B	Non-Virulent	-1.010
1129	CDW1_01163	Multidrug export protein MepA	Non-Virulent	-1.027
1130	CDW1_01164	5,10-methylenetetrahydrofolate reductase	Virulent	0.9760
1131	CDW1_01165	Methionine synthase	Non-Virulent	-1.007
1132	CDW1_01166	Putative Mg(2+) transport ATPase	Virulent	1.0358
1133	CDW1_01167	Crossover junction endodeoxyribonuclease RuvC	Virulent	0.9337
1134	CDW1_01168	3-deoxy-D-manno-octulosonate 8-phosphate phosphatase KdsC	Virulent	0.9482
1135	CDW1_01169	Hypothetical protein	Virulent	0.3273
1136	CDW1_01170	Hypothetical protein	Virulent	0.9372
1137	CDW1_01171	Hypothetical protein	Virulent	0.9857
1138	CDW1_01172	ECF RNA polymerase sigma factor SigR	Virulent	1.0374
1139	CDW1_01173	Putative lyase	Virulent	0.6105
1140	CDW1_01174	4-hydroxy-3-methylbut-2-en-1-yl diphosphate synthase	Non-Virulent	-0.943
1141	CDW1_01175	Murein DD-endopeptidase MepM	Virulent	0.7442
1142	CDW1_01176	Hypothetical protein	Non-Virulent	-0.010
1143	CDW1_01177	(Dimethylallyl)adenosine tRNA methylthiotransferase MiaB	Non-Virulent	-1.058
1144	CDW1_01178	DNA polymerase I	Non-Virulent	-0.888
1145	CDW1_01179	Putative sporulation transcription regulator WhiA	Virulent	1.0902
1146	CDW1_01180	Riboflavin biosynthesis protein RibF	Virulent	1.0252
1147	CDW1_01181	Segregation and condensation protein A	Virulent	0.7026
1148	CDW1_01182	Putative peptidoglycan biosynthesis protein MurJ	Non-Virulent	-0.847
1149	CDW1_01183	Hypothetical protein	Virulent	1.0979
1150	CDW1_01184	Methylated-DNA--protein-cysteine methyltransferase	Non-Virulent	-1.082
1151	CDW1_01185	Coenzyme A biosynthesis bifunctional protein CoaBC	Non-Virulent	-0.893
1152	CDW1_01186	Putative chromate transport protein	Non-Virulent	-0.516
1153	CDW1_01187	Putative chromate transport protein	Non-Virulent	-1.031
1154	CDW1_01188	NADH oxidase	Non-Virulent	-1.046
1155	CDW1_01189	Hypothetical protein	Virulent	1.0054
1156	CDW1_01190	MORN repeat protein	Virulent	1.0741
1157	CDW1_01191	Ribosomal small subunit pseudouridine synthase A	Non-Virulent	-0.907
1158	CDW1_01192	Hypothetical protein	Virulent	1.1480
1159	CDW1_01193	Hypothetical protein	Virulent	1.0463
1160	CDW1_01194	Hypothetical protein	Virulent	1.0041
1161	CDW1_01195	Elongation factor P	Non-Virulent	-1.023
1162	CDW1_01196	Arginase	Non-Virulent	-1.011
1163	CDW1_01197	Putative AAA-ATPase	Virulent	1.0211
1164	CDW1_01198	23S rRNA methyltransferase A	Virulent	1.0006
1165	CDW1_01199	Hypothetical protein	Virulent	1.0387
1166	CDW1_01200	Putative GTP-binding protein YjiA	Virulent	1.1095
1167	CDW1_01201	Aspartate aminotransferase	Non-Virulent	-1.039
1168	CDW1_01202	Hypothetical protein	Virulent	1.0159
1169	CDW1_01203	ribonuclease BN/unknown domain fusion protein	Virulent	1.0561
1170	CDW1_01204	Stage V sporulation protein D	Non-Virulent	-0.043
1171	CDW1_01205	primosome assembly protein PriA	Virulent	0.5385
1172	CDW1_01206	Primosomal protein N'	Non-Virulent	-1.058
1173	CDW1_01207	Peptide deformylase	Non-Virulent	-0.988
1174	CDW1_01208	Cell division protein FtsB	Virulent	1.0156
1175	CDW1_01209	Fructose-1,6-bisphosphatase 1 class 2	Non-Virulent	-1.022
1176	CDW1_01210	Hypothetical protein	Virulent	1.0647
1177	CDW1_01211	3-phosphoshikimate 1-carboxyvinyltransferase	Virulent	0.8101
1178	CDW1_01212	Chorismate synthase	Virulent	0.4305
1179	CDW1_01213	Sulfite exporter TauE/SafE	Non-Virulent	-0.912
1180	CDW1_01214	AAA-like domain protein	Virulent	1.0009
1181	CDW1_01215	Hypothetical protein	Virulent	0.2077
1182	CDW1_01216	Hypothetical protein	Virulent	1.0711
1183	CDW1_01217	Hypothetical protein	Virulent	1.0894
1184	CDW1_01218	Hypothetical protein	Virulent	1.0909
1185	CDW1_01219	Hypothetical protein	Virulent	1.1118
1186	CDW1_01220	Hypothetical protein	Virulent	1.0460
1187	CDW1_01221	ATPase RavA	Virulent	0.2862
1188	CDW1_01222	Hypothetical protein	Virulent	1.0684
1189	CDW1_01223	Arginine decarboxylase	Non-Virulent	-1.027
1190	CDW1_01224	FMN-dependent NADPH-azoreductase	Non-Virulent	-1.025
1191	CDW1_01225	Hypothetical protein	Virulent	1.0693
1192	CDW1_01226	Hypothetical protein	Virulent	0.9860
1193	CDW1_01227	Hypothetical protein	Virulent	1.0958
1194	CDW1_01228	23S rRNA (uracil-C(5))-methyltransferase RlmCD	Non-Virulent	-0.416
1195	CDW1_01229	Hypothetical protein	Virulent	1.0712
1196	CDW1_01230	Ribosomal RNA small subunit methyltransferase H	Non-Virulent	-1.046
1197	CDW1_01231	YGGT family protein	Virulent	1.1210
1198	CDW1_01232	CDP-diacylglycerol--glycerol-3-phosphate 3-phosphatidyltransferase	Non-Virulent	-1.047
1199	CDW1_01233	Polyribonucleotide nucleotidyltransferase	Non-Virulent	-1.076
1200	CDW1_01234	NTE family protein RssA	Virulent	0.9931
1201	CDW1_01235	Hypothetical protein	Non-Virulent	-1.008
1202	CDW1_01236	Aldose 1-epimerase precursor	Virulent	0.9148
1203	CDW1_01237	Hypothetical protein	Virulent	1.0687
1204	CDW1_01238	Hypothetical protein	Non-Virulent	-0.276
1205	CDW1_01239	Hypothetical protein	Virulent	1.0850
1206	CDW1_01240	Streptothricin hydrolase	Virulent	0.9989
1207	CDW1_01241	Chaperone protein YajL	Virulent	0.4429
1208	CDW1_01242	p-aminobenzoyl-glutamate transport protein	Non-Virulent	-1.108
1209	CDW1_01243	Protease 4	Virulent	1.1357
1210	CDW1_01244	Nucleoid-associated protein	Virulent	0.1207
1211	CDW1_01245	Hypothetical protein	Virulent	1.1670
1212	CDW1_01246	Methionine--tRNA ligase	Non-Virulent	-1.002
1213	CDW1_01247	UTP--glucose-1-phosphate uridylyltransferase	Virulent	0.7186
1214	CDW1_01248	Sirohydrochlorin cobaltochelatase	Non-Virulent	-0.968
1215	CDW1_01249	Hypothetical protein	Virulent	1.0874
1216	CDW1_01250	Hypothetical protein	Virulent	1.0571
1217	CDW1_01251	L-asparaginase 1	Virulent	0.8291
1218	CDW1_01252	Proline iminopeptidase	Non-Virulent	-0.982
1219	CDW1_01253	mRNA interferase YafQ	Virulent	0.9979
1220	CDW1_01254	Antitoxin DinJ	Virulent	1.0380
1221	CDW1_01255	Phosphate-import ATP-binding protein PhnC	Virulent	0.7994
1222	CDW1_01256	Phosphate-import permease protein PhnE	Non-Virulent	-0.901
1223	CDW1_01257	Hypothetical protein	Virulent	1.0345
1224	CDW1_01258	UDP-N-acetyl-alpha-D-glucosamine C6 dehydratase	Virulent	1.0224
1225	CDW1_01259	Putative pyridoxal phosphate-dependent aminotransferase EpsN	Non-Virulent	-0.958
1226	CDW1_01260	Undecaprenyl phosphate N,N'-diacetylbacillosamine 1-phosphate transferase	Non-Virulent	-1.215
1227	CDW1_01261	Putative acetyltransferase EpsM	Virulent	0.9969
1228	CDW1_01262	Putative glycosyltransferase EpsD	Virulent	1.0167
1229	CDW1_01263	Glycerol-3-phosphate cytidylyltransferase	Virulent	1.0776
1230	CDW1_01264	Hypothetical protein	Virulent	0.9674
1231	CDW1_01265	Hypothetical protein	Virulent	0.9957
1232	CDW1_01266	Hypothetical protein	Virulent	1.0767
1233	CDW1_01267	Hypothetical protein	Virulent	1.0708
1234	CDW1_01268	Putative O-antigen transporter	Virulent	1.0076
1235	CDW1_01269	Hypothetical protein	Virulent	1.0896
1236	CDW1_01270	Glucose-1-phosphate thymidylyltransferase	Virulent	0.3968
1237	CDW1_01271	dTDP-4-dehydrorhamnose 3,5-epimerase	Virulent	0.6407
1238	CDW1_01272	dTDP-4-dehydrorhamnose reductase	Non-Virulent	-0.724
1239	CDW1_01273	dTDP-glucose 4,6-dehydratase 2	Virulent	0.9993
1240	CDW1_01274	Lipid A biosynthesis lauroyl acyltransferase	Virulent	0.5027
1241	CDW1_01275	5'-methylthioadenosine/S-adenosylhomocysteine nucleosidase	Non-Virulent	-1.010
1242	CDW1_01276	Folylpolyglutamate synthase	Virulent	0.4405
1243	CDW1_01277	Hypothetical protein	Virulent	1.0897
1244	CDW1_01278	HPr kinase/phosphorylase	Non-Virulent	-1.030
1245	CDW1_01279	Bifunctional oligoribonuclease and PAP phosphatase NrnA	Virulent	1.1347
1246	CDW1_01280	Hypothetical protein	Virulent	0.9087
1247	CDW1_01281	60 kDa chaperonin	Non-Virulent	-1.159
1248	CDW1_01282	10 kDa chaperonin	Non-Virulent	-0.894
1249	CDW1_01283	Copper-sensing transcriptional repressor CsoR	Virulent	0.5808
1250	CDW1_01284	MORN repeat variant	Virulent	1.0008
1251	CDW1_01285	Replication-associated recombination protein A	Non-Virulent	-0.026
1252	CDW1_01286	Histidine--tRNA ligase	Non-Virulent	-0.967
1253	CDW1_01287	Aspartate--tRNA ligase	Non-Virulent	-1.028
1254	CDW1_01288	Haemolysin-III related	Virulent	1.1552
1255	CDW1_01289	Trk system potassium uptake protein TrkA	Virulent	0.9960
1256	CDW1_01290	Dihydrofolate reductase	Virulent	1.0523
1257	CDW1_01291	Thymidylate synthase 1	Non-Virulent	-1.200
1258	CDW1_01292	Coagulase/fibrinolysin precursor	Virulent	1.0232
1259	CDW1_01293	Hypothetical protein	Virulent	0.4307
1260	CDW1_01294	Hypothetical protein	Virulent	0.8446
1261	CDW1_01295	Copper-exporting P-type ATPase A	Non-Virulent	-1.155
1262	CDW1_01296	Hypothetical protein	Virulent	1.0018
1263	CDW1_01297	Hypothetical protein	Virulent	0.9504
1264	CDW1_01298	Glutamate synthase [NADPH] small chain	Non-Virulent	-1.007
1265	CDW1_01299	Signal peptidase I	Virulent	0.9599
1266	CDW1_01300	Protease synthase and sporulation negative regulatory protein PAI 1	Virulent	0.6220
1267	CDW1_01301	Adenylosuccinate lyase	Non-Virulent	-1.006
1268	CDW1_01302	Heptaprenyl diphosphate synthase component I	Virulent	1.0669
1269	CDW1_01303	Phosphoglucosamine mutase	Non-Virulent	-1.039
1270	CDW1_01304	ATP synthase I chain	Virulent	1.0744
1271	CDW1_01305	ATP synthase subunit a	Non-Virulent	-1.041
1272	CDW1_01306	ATP synthase subunit c	Non-Virulent	-1.033
1273	CDW1_01307	ATP synthase subunit b, sodium ion specific	Virulent	0.0700
1274	CDW1_01308	ATP synthase subunit delta, sodium ion specific	Non-Virulent	-0.903
1275	CDW1_01309	ATP synthase subunit alpha, sodium ion specific	Non-Virulent	-1.004
1276	CDW1_01310	ATP synthase gamma chain, sodium ion specific	Non-Virulent	-1.056
1277	CDW1_01311	ATP synthase subunit beta, sodium ion specific	Non-Virulent	-0.988
1278	CDW1_01312	ATP synthase epsilon chain, sodium ion specific	Non-Virulent	-1.031
1279	CDW1_01313	B3/4 domain protein	Virulent	0.9404
1280	CDW1_01314	Pyridoxamine 5'-phosphate oxidase	Non-Virulent	-0.670
1281	CDW1_01315	Putative ribosomal N-acetyltransferase YdaF	Virulent	0.9920
1282	CDW1_01316	Mycothione reductase	Non-Virulent	-1.022
1283	CDW1_01317	Lactoylglutathione lyase	Non-Virulent	-0.790
1284	CDW1_01318	Hypothetical protein	Non-Virulent	-1.089
1285	CDW1_01319	Inner membrane protein YjjP	Non-Virulent	-0.977
1286	CDW1_01320	N5-glutamine S-adenosyl-L-methionine-dependent methyltransferase	Virulent	0.9100
1287	CDW1_01321	Acyl-CoA dehydrogenase	Non-Virulent	-1.006
1288	CDW1_01322	Acryloyl-CoA reductase electron transfer subunit gamma	Non-Virulent	-1.113
1289	CDW1_01323	Acryloyl-CoA reductase electron transfer subunit beta	Non-Virulent	-0.996
1290	CDW1_01324	Glycerol uptake facilitator protein	Non-Virulent	-1.034
1291	CDW1_01325	Glycerol kinase	Non-Virulent	-0.915
1292	CDW1_01326	PTS-dependent dihydroxyacetone kinase, dihydroxyacetone-binding subunit DhaK	Non-Virulent	-0.897
1293	CDW1_01327	PTS-dependent dihydroxyacetone kinase, ADP-binding subunit DhaL	Non-Virulent	-0.608
1294	CDW1_01328	PTS-dependent dihydroxyacetone kinase, phosphotransferase subunit DhaM	Non-Virulent	-1.018
1295	CDW1_01329	Multidrug resistance protein MdtK	Non-Virulent	-1.019
1296	CDW1_01330	PD-(D/E)XK nuclease superfamily protein	Virulent	1.0128
1297	CDW1_01331	Putative ATP-dependent DNA helicase YjcD	Non-Virulent	-0.320
1298	CDW1_01332	PD-(D/E)XK nuclease superfamily protein	Virulent	1.0057
1299	CDW1_01333	UvrABC system protein B	Non-Virulent	-0.995
1300	CDW1_01336	Hypothetical protein	Virulent	0.9075
1301	CDW1_01337	Hypothetical protein	Virulent	1.0063
1302	CDW1_01338	S-adenosylmethionine synthase	Non-Virulent	-1.000
1303	CDW1_01339	Metalloprotease LoiP precursor	Non-Virulent	-0.130
1304	CDW1_01340	Flavodoxin	Non-Virulent	-1.021
1305	CDW1_01341	Hypothetical protein	Virulent	1.0050
1306	CDW1_01342	Spore photoproduct lyase	Virulent	1.0349
1307	CDW1_01343	Putative oxidoreductase	Virulent	0.9914
1308	CDW1_01344	Putative metallo-hydrolase YycJ	Virulent	1.0150
1309	CDW1_01345	Uracil DNA glycosylase superfamily protein	Non-Virulent	-0.762
1310	CDW1_01346	Putative 5-formyltetrahydrofolate cyclo-ligase	Virulent	0.9625
1311	CDW1_01347	Arabinose 5-phosphate isomerase KdsD	Virulent	0.9995
1312	CDW1_01348	dihydropyrimidine dehydrogenase subunit A	Virulent	0.6068
1313	CDW1_01349	Small-conductance mechanosensitive channel	Virulent	1.0104
1314	CDW1_01350	Inosine-5'-monophosphate dehydrogenase	Non-Virulent	-1.055
1315	CDW1_01351	MORN repeat variant	Virulent	0.9864
1316	CDW1_01352	Hypothetical protein	Virulent	1.0224
1317	CDW1_01353	Uracil-DNA glycosylase	Non-Virulent	-0.608
1318	CDW1_01354	UDP-N-acetylmuramoyl-L-alanyl-D-glutamate--2,6-diaminopimelate ligase	Non-Virulent	-0.709
1319	CDW1_01355	2-dehydro-3-deoxyphosphooctonate aldolase	Non-Virulent	-0.984
1320	CDW1_01356	Hypothetical protein	Virulent	0.1602
1321	CDW1_01357	Hypothetical protein	Virulent	1.0650
1322	CDW1_01358	LysE type translocator	Virulent	1.0791
1323	CDW1_01359	tRNA-specific 2-thiouridylase MnmA	Non-Virulent	-0.236
1324	CDW1_01360	Large-conductance mechanosensitive channel	Non-Virulent	-0.848
1325	CDW1_01361	Phosphate-import protein PhnD precursor	Non-Virulent	-0.640
1326	CDW1_01362	Hypothetical protein	Virulent	0.8276
1327	CDW1_01363	Ferredoxin--NADP reductase 2	Non-Virulent	-0.989
1328	CDW1_01364	L-2-hydroxyglutarate oxidase LhgO	Non-Virulent	-0.919
1329	CDW1_01365	Hypothetical protein	Virulent	0.8788
1330	CDW1_01366	Hypothetical protein	Virulent	1.0685
1331	CDW1_01367	Hypothetical protein	Virulent	0.9957
1332	CDW1_01368	Farnesyl diphosphate synthase	Virulent	1.1478
1333	CDW1_01369	Exodeoxyribonuclease 7 small subunit	Virulent	1.1247
1334	CDW1_01370	Ribosomal RNA small subunit methyltransferase D	Non-Virulent	-0.403
1335	CDW1_01371	S-adenosylmethionine:tRNA ribosyltransferase-isomerase	Non-Virulent	-1.033
1336	CDW1_01372	Release factor glutamine methyltransferase	Non-Virulent	-0.392
1337	CDW1_01373	Peptide chain release factor 1	Non-Virulent	-0.994
1338	CDW1_01374	Hypothetical protein	Virulent	1.1209
1339	CDW1_01375	Hypothetical protein	Virulent	1.0104
1340	CDW1_01376	Hypothetical protein	Virulent	0.8456
1341	CDW1_01377	Hypothetical protein	Virulent	1.0046
1342	CDW1_01378	Hypothetical protein	Virulent	0.6051
1343	CDW1_01379	Hypothetical protein	Virulent	1.1491
1344	CDW1_01380	Hypothetical protein	Virulent	1.0664
1345	CDW1_01381	Hypothetical protein	Virulent	1.1126
1346	CDW1_01382	Hypothetical protein	Virulent	0.9466
1347	CDW1_01383	Hypothetical protein	Virulent	1.0555
1348	CDW1_01384	Hypothetical protein	Virulent	1.0127
1349	CDW1_01385	Hypothetical protein	Virulent	0.1461
1350	CDW1_01386	Hypothetical protein	Virulent	1.0849
1351	CDW1_01387	Hypothetical protein	Virulent	1.0187
1352	CDW1_01388	Adenosine monophosphate-protein transferase SoFic	Non-Virulent	-0.836
1353	CDW1_01389	Hypothetical protein	Virulent	1.0786
1354	CDW1_01390	Alanine racemase 1	Virulent	0.4390
1355	CDW1_01391	Transposase from transposon Tn916	Virulent	0.9944
1356	CDW1_01392	Hypothetical protein	Virulent	0.8724
1357	CDW1_01393	Hypothetical protein	Virulent	1.1327
1358	CDW1_01394	ORF6C domain protein	Virulent	1.1534
1359	CDW1_01395	Hypothetical protein	Virulent	0.4971
1360	CDW1_01396	Hypothetical protein	Virulent	1.0828
1361	CDW1_01397	Hypothetical protein	Virulent	1.0497
1362	CDW1_01398	Hypothetical protein	Virulent	0.8365
1363	CDW1_01399	Hypothetical protein	Virulent	1.0675
1364	CDW1_01400	Hypothetical protein	Non-Virulent	-0.641
1365	CDW1_01401	Hypothetical protein	Virulent	0.9997
1366	CDW1_01402	Hypothetical protein	Virulent	0.9604
1367	CDW1_01403	Single-stranded DNA-binding protein ssb	Virulent	0.9458
1368	CDW1_01404	Hypothetical protein	Non-Virulent	-0.326
1369	CDW1_01405	Hypothetical protein	Virulent	1.0072
1370	CDW1_01406	Hypothetical protein	Virulent	1.0249
1371	CDW1_01407	Hypothetical protein	Virulent	1.0524
1372	CDW1_01408	HTH-type transcriptional repressor RghR	Virulent	0.9617
1373	CDW1_01409	Hypothetical protein	Virulent	1.0386
1374	CDW1_01410	D12 class N6 adenine-specific DNA methyltransferase	Virulent	0.8450
1375	CDW1_01411	Hypothetical protein	Virulent	1.0286
1376	CDW1_01412	Hypothetical protein	Virulent	1.0394
1377	CDW1_01413	Hypothetical protein	Virulent	1.1666
1378	CDW1_01414	Hypothetical protein	Virulent	1.0526
1379	CDW1_01415	Hypothetical protein	Virulent	1.0350
1380	CDW1_01416	Hypothetical protein	Virulent	1.0838
1381	CDW1_01417	Hypothetical protein	Virulent	1.0921
1382	CDW1_01418	Hypothetical protein	Virulent	1.0128
1383	CDW1_01419	Hypothetical protein	Virulent	1.0870
1384	CDW1_01420	Hypothetical protein	Virulent	1.0200
1385	CDW1_01422	Hypothetical protein	Virulent	0.9669
1386	CDW1_01423	Primosomal protein DnaI	Non-Virulent	-0.658
1387	CDW1_01424	Hypothetical protein	Virulent	1.0296
1388	CDW1_01425	Hypothetical protein	Virulent	0.9888
1389	CDW1_01426	endodeoxyribonuclease RUS	Virulent	1.0146
1390	CDW1_01427	Hypothetical protein	Virulent	1.0688
1391	CDW1_01428	Hypothetical protein	Virulent	1.0302
1392	CDW1_01429	Hypothetical protein	Virulent	0.9307
1393	CDW1_01430	Hypothetical protein	Virulent	0.9937
1394	CDW1_01431	Hypothetical protein	Virulent	0.8468
1395	CDW1_01432	Terminase-like family protein	Virulent	1.0131
1396	CDW1_01433	Hypothetical protein	Virulent	0.3613
1397	CDW1_01434	Phage virion morphogenesis family protein	Virulent	1.0485
1398	CDW1_01435	Hypothetical protein	Non-Virulent	-1.001
1399	CDW1_01436	Hypothetical protein	Non-Virulent	-0.566
1400	CDW1_01437	Hypothetical protein	Virulent	0.7349
1401	CDW1_01438	Hypothetical protein	Virulent	1.1694
1402	CDW1_01439	Hypothetical protein	Virulent	0.7833
1403	CDW1_01440	Hypothetical protein	Virulent	1.0472
1404	CDW1_01441	Hypothetical protein	Non-Virulent	-0.266
1405	CDW1_01442	Phage-related minor tail protein	Virulent	0.5886
1406	CDW1_01443	Hypothetical protein	Virulent	1.1212
1407	CDW1_01444	molybdenum cofactor biosynthesis protein A	Virulent	1.0090
1408	CDW1_01445	Hypothetical protein	Virulent	0.0034
1409	CDW1_01446	Hypothetical protein	Virulent	1.0314
1410	CDW1_01447	N-acetylmuramoyl-L-alanine amidase	Virulent	1.0660
1411	CDW1_01448	Hypothetical protein	Non-Virulent	-0.387
1412	CDW1_01449	Hypothetical protein	Virulent	1.0214
1413	CDW1_01450	Hypothetical protein	Non-Virulent	-1.049
1414	CDW1_01451	Cobyric acid synthase	Non-Virulent	-0.871
1415	CDW1_01452	cobalamin biosynthesis protein	Virulent	0.1052
1416	CDW1_01453	Threonine-phosphate decarboxylase	Non-Virulent	-0.254
1417	CDW1_01454	Cobyrinic acid A,C-diamide synthase	Non-Virulent	-1.019
1418	CDW1_01455	Adenosine monophosphate-protein transferase SoFic	Virulent	1.1396
1419	CDW1_01456	Cobalt-precorrin-8X methylmutase	Non-Virulent	-1.061
1420	CDW1_01457	cobalt-precorrin-6A synthase	Non-Virulent	-0.955
1421	CDW1_01458	Putative cobalt-precorrin-6Y C(5)-methyltransferase	Virulent	0.8994
1422	CDW1_01459	Putative 2-hydroxyacid dehydrogenase	Non-Virulent	-0.812
1423	CDW1_01460	Putative cobalt-precorrin-6Y C(15)-methyltransferase [decarboxylating]	Non-Virulent	-0.798
1424	CDW1_01461	Hypothetical protein	Virulent	1.0421
1425	CDW1_01462	Hypothetical protein	Virulent	1.0810
1426	CDW1_01463	Hypothetical protein	Virulent	0.8583
1427	CDW1_01464	Hypothetical protein	Virulent	1.0700
1428	CDW1_01465	Cobalt-precorrin-2 C(20)-methyltransferase	Non-Virulent	-0.996
1429	CDW1_01466	Cobalt-precorrin-4 C(11)-methyltransferase	Non-Virulent	-1.021
1430	CDW1_01467	Divergent AAA domain protein	Virulent	1.0664
1431	CDW1_01468	Hypothetical protein	Virulent	1.0011
1432	CDW1_01469	Putative protease YdeA	Virulent	0.7747
1433	CDW1_01470	Inorganic pyrophosphatase	Virulent	1.0551
1434	CDW1_01471	cobalamin biosynthesis protein CbiG	Virulent	0.6620
1435	CDW1_01472	Hypothetical protein	Virulent	1.0813
1436	CDW1_01473	Cobalt-precorrin-3B C(17)-methyltransferase	Non-Virulent	-1.023
1437	CDW1_01474	Precorrin-6A reductase	Virulent	0.6944
1438	CDW1_01475	p-aminobenzoyl-glutamate hydrolase subunit B	Non-Virulent	-0.993
1439	CDW1_01476	Hypothetical protein	Non-Virulent	-1.057
1440	CDW1_01477	DNA-binding transcriptional repressor RpiR	Virulent	0.7902
1441	CDW1_01478	Methenyltetrahydrofolate cyclohydrolase	Non-Virulent	-0.481
1442	CDW1_01479	Imidazolonepropionase	Non-Virulent	-1.097
1443	CDW1_01480	Hypothetical protein	Non-Virulent	-0.995
1444	CDW1_01481	50S ribosomal protein L27	Virulent	0.7354
1445	CDW1_01482	Hypothetical protein	Virulent	1.1070
1446	CDW1_01483	50S ribosomal protein L21	Virulent	0.3998
1447	CDW1_01484	metal-dependent hydrolase	Virulent	0.8850
1448	CDW1_01485	Glutathione-binding protein GsiB precursor	Non-Virulent	-1.038
1449	CDW1_01486	NAD-dependent protein deacetylase	Non-Virulent	-1.067
1450	CDW1_01487	DNA polymerase IV	Non-Virulent	-0.455
1451	CDW1_01488	Sodium/glutamate symport carrier protein	Non-Virulent	-1.012
1452	CDW1_01490	Type III pantothenate kinase	Non-Virulent	-0.389
1453	CDW1_01491	Transcriptional repressor CcpN	Virulent	0.4412
1454	CDW1_01492	Fructose-1,6-bisphosphatase class 3	Virulent	1.0489
1455	CDW1_01493	47 kDa outer membrane protein precursor	Non-Virulent	-0.904
1456	CDW1_01494	Hypothetical protein	Virulent	1.0853
1457	CDW1_01495	Hypothetical protein	Virulent	1.0786
1458	CDW1_01496	Proline--tRNA ligase	Non-Virulent	-0.991
1459	CDW1_01497	Hypothetical protein	Non-Virulent	-0.899
1460	CDW1_01498	Hypothetical protein	Virulent	1.0348
1461	CDW1_01499	Aspartate--ammonia ligase	Non-Virulent	-0.992
1462	CDW1_01500	Purine nucleoside phosphorylase DeoD-type	Non-Virulent	-1.044
1463	CDW1_01501	Hypothetical protein	Virulent	1.0739
1464	CDW1_01502	Spermidine/putrescine import ATP-binding protein PotA	Non-Virulent	-0.869
1465	CDW1_01503	Spermidine/putrescine transport system permease protein PotB	Non-Virulent	-1.018
1466	CDW1_01504	Inner membrane ABC transporter permease protein YdcV	Non-Virulent	-1.088
1467	CDW1_01505	Putative peptidyl-prolyl cis-trans isomerase	Non-Virulent	-0.746
1468	CDW1_01506	Tyrosine recombinase XerD	Virulent	1.0381
1469	CDW1_01507	Proline iminopeptidase	Non-Virulent	-0.822
1470	CDW1_01508	Serine dehydratase alpha chain	Virulent	0.7264
1471	CDW1_01509	Sodium:dicarboxylate symporter family protein	Non-Virulent	-1.023
1472	CDW1_01510	Nickel uptake substrate-specific transmembrane region	Non-Virulent	-0.879
1473	CDW1_01511	Hypothetical protein	Virulent	1.0756
1474	CDW1_01512	Tryptophanase 1	Non-Virulent	-1.021
1475	CDW1_01513	Sodium:neurotransmitter symporter family protein	Non-Virulent	-1.057
1476	CDW1_01514	Hypothetical protein	Virulent	1.0227
1477	CDW1_01515	Elongation factor 4	Non-Virulent	-1.004
1478	CDW1_01516	Hypothetical protein	Virulent	0.4595
1479	CDW1_01517	Hypothetical protein	Virulent	1.0273
1480	CDW1_01518	Cupin domain protein	Virulent	0.4749
1481	CDW1_01519	ORF6N domain protein	Virulent	1.0460
1482	CDW1_01520	Hypothetical protein	Virulent	0.7254
1483	CDW1_01521	Adenylosuccinate synthetase	Non-Virulent	-1.033
1484	CDW1_01522	3-deoxy-D-manno-octulosonic acid transferase	Virulent	0.9779
1485	CDW1_01523	Cytidylate kinase	Virulent	0.0726
1486	CDW1_01524	Ribosomal protein L11 methyltransferase	Non-Virulent	-0.125
1487	CDW1_01525	Hypothetical protein	Virulent	0.5667
1488	CDW1_01526	Tryptophan--tRNA ligase	Non-Virulent	-1.035
1489	CDW1_01527	Riboflavin transporter	Virulent	0.9254
1490	CDW1_01528	Poly-beta-1,6-N-acetyl-D-glucosamine N-deacetylase precursor	Virulent	0.9998
1491	CDW1_01529	Hypothetical protein	Virulent	0.6593
1492	CDW1_01530	Radical SAM superfamily protein	Virulent	0.8504
1493	CDW1_01531	Pyridoxal phosphate phosphatase YigL	Virulent	0.9109
1494	CDW1_01532	Nitronate monooxygenase	Non-Virulent	-1.035
1495	CDW1_01533	Multidrug export protein MepA	Virulent	0.9578
1496	CDW1_01534	Glycogen phosphorylase	Non-Virulent	-1.124
1497	CDW1_01535	Glycogen synthase	Non-Virulent	-1.102
1498	CDW1_01536	Glycogen biosynthesis protein GlgD	Virulent	1.0737
1499	CDW1_01537	Glucose-1-phosphate adenylyltransferase	Virulent	0.8813
1500	CDW1_01538	1,4-alpha-glucan branching enzyme GlgB	Virulent	0.7403
1501	CDW1_01539	Hypothetical protein	Virulent	1.0810
1502	CDW1_01540	Amylopullulanase precursor	Virulent	1.0597
1503	CDW1_01541	4-alpha-glucanotransferase	Virulent	0.9489
1504	CDW1_01542	Type-1 restriction enzyme R protein	Non-Virulent	-1.038
1505	CDW1_01543	Type I restriction enzyme EcoKI M protein	Virulent	0.2352
1506	CDW1_01544	DNA-damage-inducible protein D	Non-Virulent	-0.763
1507	CDW1_01545	Type-1 restriction enzyme EcoKI specificity protein	Virulent	1.0844
1508	CDW1_01546	heat shock protein 90	Virulent	0.6185
1509	CDW1_01547	Hypothetical protein	Virulent	0.9996
1510	CDW1_01548	Hypothetical protein	Virulent	0.9950
1511	CDW1_01549	Hypothetical protein	Virulent	1.0053
1512	CDW1_01550	Iron uptake protein A1 precursor	Non-Virulent	-0.989
1513	CDW1_01551	sn-glycerol-3-phosphate import ATP-binding protein UgpC	Non-Virulent	-1.008
1514	CDW1_01552	Putative 2-aminoethylphosphonate transport system permease protein PhnU	Non-Virulent	-1.021
1515	CDW1_01555	50S ribosomal protein L20	Virulent	0.8096
1516	CDW1_01556	50S ribosomal protein L35	Virulent	1.1326
1517	CDW1_01557	Translation initiation factor IF-3	Non-Virulent	-1.072
1518	CDW1_01558	Hypothetical protein	Virulent	1.0919
1519	CDW1_01559	Colicin I receptor precursor	Virulent	1.0127
1520	CDW1_01560	Hypothetical protein	Virulent	1.0717
1521	CDW1_01561	Manganese ABC transporter substrate-binding lipoprotein precursor	Virulent	1.0336
1522	CDW1_01562	Zinc import ATP-binding protein ZnuC	Virulent	0.0030
1523	CDW1_01563	Manganese transport system membrane protein MntB	Non-Virulent	-1.024
1524	CDW1_01564	Periplasmic solute binding protein family protein	Virulent	1.0067
1525	CDW1_01565	Hypothetical protein	Virulent	0.5625
1526	CDW1_01566	Nickel uptake substrate-specific transmembrane region	Non-Virulent	-0.043
1527	CDW1_01567	Nitric oxide reductase	Non-Virulent	-0.487
1528	CDW1_01568	Acyl-CoA dehydrogenase	Non-Virulent	-1.030
1529	CDW1_01569	iron-responsive transcriptional regulator	Non-Virulent	-0.452
1530	CDW1_01570	Hypothetical protein	Non-Virulent	-0.871
1531	CDW1_01571	Phosphoserine phosphatase RsbU	Virulent	1.0081
1532	CDW1_01572	UvrABC system protein C	Virulent	0.7883
1533	CDW1_01573	glmZ(sRNA)-inactivating NTPase	Virulent	0.5848
1534	CDW1_01574	Putative M18 family aminopeptidase 2	Virulent	1.0084
1535	CDW1_01575	Thioredoxin reductase	Non-Virulent	-0.880
1536	CDW1_01576	Putative metallo-hydrolase	Non-Virulent	-0.739
1537	CDW1_01577	Hypothetical protein	Virulent	1.0090
1538	CDW1_01578	Sodium/pantothenate symporter	Non-Virulent	-1.031
1539	CDW1_01579	Oligoendopeptidase F, plasmid	Virulent	0.6207
1540	CDW1_01580	S-ribosylhomocysteine lyase	Non-Virulent	-0.770
1541	CDW1_01581	Uracil permease	Non-Virulent	-1.046
1542	CDW1_01582	Fluoroacetyl-CoA thioesterase	Non-Virulent	-0.523
1543	CDW1_01583	Thiamine pyrophosphokinase	Virulent	0.9800
1544	CDW1_01584	Endonuclease/Exonuclease/phosphatase family protein	Virulent	0.9019
1545	CDW1_01585	phosphoserine phosphatase	Virulent	0.8741
1546	CDW1_01586	HTH-type transcriptional repressor NsrR	Virulent	0.9998
1547	CDW1_01587	Pyridoxamine 5'-phosphate oxidase	Non-Virulent	-0.862
1548	CDW1_01588	anaerobic ribonucleotide reductase-activating protein	Virulent	0.2094
1549	CDW1_01589	Anaerobic ribonucleoside-triphosphate reductase	Non-Virulent	-0.128
1550	CDW1_01590	DNA-binding protein HU	Virulent	0.4195
1551	CDW1_01591	Putative permease YicO	Non-Virulent	-1.039
1552	CDW1_01592	Ribosomal large subunit pseudouridine synthase C	Virulent	0.9388
1553	CDW1_01593	Rod shape-determining protein RodA	Non-Virulent	-0.882
1554	CDW1_01594	Deoxyuridine 5'-triphosphate nucleotidohydrolase	Non-Virulent	-0.998
1555	CDW1_01595	Protease 3 precursor	Non-Virulent	-0.341
1556	CDW1_01596	Lipopolysaccharide export system permease protein LptG	Virulent	1.0089
1557	CDW1_01597	Putative permease YjgP/YjgQ family protein	Virulent	0.9764
1558	CDW1_01598	Colicin V production protein	Virulent	0.9866
1559	CDW1_01599	Ribosomal RNA large subunit methyltransferase I	Virulent	0.4480
1560	CDW1_01600	Serine/threonine-protein kinase PrkC	Virulent	0.9984
1561	CDW1_01601	Putative ribosome biogenesis GTPase RsgA	Virulent	0.8697
1562	CDW1_01602	Ribulose-phosphate 3-epimerase	Virulent	0.7286
1563	CDW1_01603	transcriptional repressor MprA	Virulent	1.1010
1564	CDW1_01604	Hypothetical protein	Virulent	1.0242
1565	CDW1_01605	Hypothetical protein	Virulent	1.0108
1566	CDW1_01606	Phosphocarrier protein HPr	Non-Virulent	-0.962
1567	CDW1_01607	Phosphoenolpyruvate-protein phosphotransferase	Non-Virulent	-1.028
1568	CDW1_01609	Putative DMT superfamily transporter inner membrane protein	Non-Virulent	-0.964
1569	CDW1_01610	TPR repeat-containing protein YrrB	Non-Virulent	-1.047
1570	CDW1_01611	Dihydrolipoyl dehydrogenase	Non-Virulent	-1.057
1571	CDW1_01612	N5-glutamine S-adenosyl-L-methionine-dependent methyltransferase	Virulent	0.4608
1572	CDW1_01613	Hypothetical protein	Non-Virulent	-0.715
1573	CDW1_01614	Hypothetical protein	Virulent	0.9995
1574	CDW1_01615	Nicotinate-nucleotide--dimethylbenzimidazole phosphoribosyltransferase	Non-Virulent	-1.024
1575	CDW1_01616	Phosphoserine phosphatase 1	Non-Virulent	-0.665
1576	CDW1_01617	Cobalamin synthase	Non-Virulent	-1.030
1577	CDW1_01618	Bifunctional adenosylcobalamin biosynthesis protein CobU	Non-Virulent	-1.046
1578	CDW1_01619	Pyruvate-flavodoxin oxidoreductase	Non-Virulent	-1.082
1579	CDW1_01620	Acetate kinase	Non-Virulent	-1.030
1580	CDW1_01621	General stress protein 14	Non-Virulent	-0.506
1581	CDW1_01622	Ethanolamine utilization protein EutD	Non-Virulent	-1.013
1582	CDW1_01623	Signal recognition particle receptor FtsY	Virulent	0.9430
1583	CDW1_01624	Hypothetical protein	Virulent	1.0154
1584	CDW1_01625	Ribosome biogenesis GTPase A	Non-Virulent	-0.625
1585	CDW1_01626	Tyrosine recombinase XerD	Virulent	0.2128
1586	CDW1_01627	Methylenetetrahydrofolate--tRNA-(uracil-5-)-methyltransferase TrmFO	Non-Virulent	-0.965
1587	CDW1_01628	DNA topoisomerase 1	Non-Virulent	-1.051
1588	CDW1_01629	Hypothetical protein	Virulent	0.5615
1589	CDW1_01630	Tetratricopeptide repeat protein	Virulent	0.9878
1590	CDW1_01631	Exodeoxyribonuclease 7 large subunit	Non-Virulent	-0.797
1591	CDW1_01632	Inner membrane protein YbhL	Non-Virulent	-0.973
1592	CDW1_01633	Hypothetical protein	Virulent	0.9884
1593	CDW1_01634	Putative sigma-54 modulation protein	Non-Virulent	-0.961
1594	CDW1_01635	ATP-dependent DNA helicase RecG	Non-Virulent	-0.779
1595	CDW1_01636	Transcriptional regulatory protein PmpR	Non-Virulent	-1.082
1596	CDW1_01637	Hypothetical protein	Virulent	1.0887
1597	CDW1_01638	Putative aliphatic sulfonates transport permease protein SsuC	Non-Virulent	-1.018
1598	CDW1_01639	Putative thiamine biosynthesis protein	Virulent	0.9985
1599	CDW1_01640	Taurine import ATP-binding protein TauB	Virulent	1.0506
1600	CDW1_01641	Arginine transport system permease protein ArtQ	Non-Virulent	-0.997
1601	CDW1_01642	Glutamine transport ATP-binding protein GlnQ	Non-Virulent	-1.055
1602	CDW1_01643	Arginine-binding extracellular protein ArtP precursor	Non-Virulent	-1.022
1603	CDW1_01644	Glycerol-3-phosphate dehydrogenase [NAD(P)+]	Non-Virulent	-1.051
1604	CDW1_01645	Flavoredoxin	Virulent	1.0217
1605	CDW1_01646	NUDIX domain protein	Virulent	1.1559
1606	CDW1_01647	HTH-type transcriptional regulator AdhR	Virulent	0.9843
1607	CDW1_01648	1-deoxy-D-xylulose-5-phosphate synthase	Non-Virulent	-1.083
1608	CDW1_01649	flavodoxin	Virulent	1.0396
1609	CDW1_01650	Flavoredoxin	Non-Virulent	-0.801
1610	CDW1_01651	Pyruvate formate-lyase 1-activating enzyme	Non-Virulent	-1.072
1611	CDW1_01652	Formate acetyltransferase	Non-Virulent	-1.029
1612	CDW1_01653	Cell division protein FtsX	Virulent	1.0739
1613	CDW1_01654	Murein hydrolase activator EnvC precursor	Virulent	0.9922
1614	CDW1_01655	Putative inorganic polyphosphate/ATP-NAD kinase	Virulent	0.8934
1615	CDW1_01656	DNA repair protein RecN	Non-Virulent	-0.867
1616	CDW1_01657	site-specific tyrosine recombinase XerC	Virulent	0.9456
1617	CDW1_01658	GTPase Era	Non-Virulent	-1.045
1618	CDW1_01659	Putative aminopeptidase YsdC	Non-Virulent	-1.016
1619	CDW1_01660	Putative aminopeptidase YsdC	Virulent	0.6516
1620	CDW1_01661	Periplasmic dipeptide transport protein precursor	Non-Virulent	-0.963
1621	CDW1_01662	Cysteine-rich secretory protein family protein	Virulent	1.1092
1622	CDW1_01663	RecBCD enzyme subunit RecD	Virulent	0.6872
1623	CDW1_01664	Hypothetical protein	Virulent	1.1598
1624	CDW1_01665	Bicarbonate transport ATP-binding protein CmpC	Non-Virulent	-1.067
1625	CDW1_01666	ribose ABC transporter permease protein	Non-Virulent	-0.998
1626	CDW1_01667	ABC transporter substrate binding protein	Non-Virulent	-0.015
1627	CDW1_01668	ABC transporter substrate binding protein	Virulent	1.0413
1628	CDW1_01669	Phosphoribosylamine--glycine ligase	Non-Virulent	-1.016
1629	CDW1_01670	Bifunctional purine biosynthesis protein PurH	Non-Virulent	-1.022
1630	CDW1_01671	Phosphoribosylglycinamide formyltransferase	Non-Virulent	-1.040
1631	CDW1_01672	Phosphoribosylformylglycinamidine cyclo-ligase	Non-Virulent	-0.998
1632	CDW1_01673	Amidophosphoribosyltransferase precursor	Non-Virulent	-0.989
1633	CDW1_01674	Phosphoribosylaminoimidazole-succinocarboxamide synthase	Virulent	0.9683
1634	CDW1_01675	N5-carboxyaminoimidazole ribonucleotide mutase	Non-Virulent	-1.009
1635	CDW1_01676	Phosphoribosylformylglycinamidine synthase	Non-Virulent	-0.573
1636	CDW1_01677	Hypothetical protein	Virulent	1.0291
1637	CDW1_01678	Hypothetical protein	Virulent	1.0683
1638	CDW1_01679	Macrolide export ATP-binding/permease protein MacB	Virulent	1.1274
1639	CDW1_01680	Macrolide export ATP-binding/permease protein MacB	Non-Virulent	-0.980
1640	CDW1_01681	Putative efflux system component YknX	Virulent	0.7107
1641	CDW1_01682	Outer membrane efflux protein	Virulent	0.9913
1642	CDW1_01683	Hypothetical protein	Virulent	1.0670
1643	CDW1_01684	GTPase HflX	Non-Virulent	-1.017
1644	CDW1_01685	Shikimate kinase 1	Non-Virulent	-0.361
1645	CDW1_01686	Hypothetical protein	Virulent	0.4269
1646	CDW1_01688	Hypothetical protein	Virulent	0.9794
1647	CDW1_01689	Hypothetical protein	Virulent	0.9944
1648	CDW1_01690	Putative AAA-ATPase	Virulent	1.0081
1649	CDW1_01691	Toxin Doc	Virulent	1.1250
1650	CDW1_01692	Hypothetical protein	Virulent	1.0670
1651	CDW1_01693	Hypothetical protein	Virulent	1.0435
1652	CDW1_01694	chaperone protein DnaJ	Virulent	0.8882
1653	CDW1_01695	Hypothetical protein	Virulent	1.0049
1654	CDW1_01696	Hypothetical protein	Virulent	0.9776
1655	CDW1_01697	Hypothetical protein	Virulent	1.0219
1656	CDW1_01698	Hypothetical protein	Virulent	1.0603
1657	CDW1_01699	Hypothetical protein	Virulent	1.1026
1658	CDW1_01700	Hypothetical protein	Virulent	1.0053
1659	CDW1_01701	Hypothetical protein	Virulent	1.0536
1660	CDW1_01702	Single-stranded DNA-binding protein DdrA	Virulent	0.3162
1661	CDW1_01703	Hypothetical protein	Virulent	0.9877
1662	CDW1_01704	Siphovirus Gp157	Virulent	0.3054
1663	CDW1_01705	Hypothetical protein	Virulent	1.0556
1664	CDW1_01706	Hypothetical protein	Virulent	0.9501
1665	CDW1_01707	Hypothetical protein	Virulent	1.0339
1666	CDW1_01708	Hypothetical protein	Virulent	1.0196
1667	CDW1_01709	Hypothetical protein	Virulent	0.8415
1668	CDW1_01717	Hypothetical protein	Virulent	1.0546
1669	CDW1_01718	acyl-CoA thioesterase YbgC	Virulent	1.0297
1670	CDW1_01719	GMP synthase [glutamine-hydrolyzing]	Non-Virulent	-0.936
1671	CDW1_01720	Multidrug resistance protein NorM	Non-Virulent	-1.015
1672	CDW1_01721	Putative nicotinate-nucleotide adenylyltransferase	Virulent	0.9064
1673	CDW1_01722	Hypothetical protein	Virulent	1.0779
1674	CDW1_01723	Tetraacyldisaccharide 4'-kinase	Non-Virulent	-0.787
1675	CDW1_01724	Chromosome partition protein Smc	Non-Virulent	-1.076
1676	CDW1_01725	Prolyl tripeptidyl peptidase precursor	Virulent	1.0399
1677	CDW1_01726	PTS system EIIBC component	Non-Virulent	-1.008
1678	CDW1_01727	N-acetylmuramic acid 6-phosphate etherase	Non-Virulent	-0.933
1679	CDW1_01728	Low specificity L-threonine aldolase	Non-Virulent	-1.007
1680	CDW1_01729	tRNA (cytidine(34)-2'-O)-methyltransferase	Virulent	0.6658
1681	CDW1_01730	Hypothetical protein	Non-Virulent	-0.973
1682	CDW1_01731	Phosphoserine phosphatase 1	Virulent	0.1805
1683	CDW1_01732	3-deoxy-manno-octulosonate cytidylyltransferase	Virulent	0.5923
1684	CDW1_01733	Amidase enhancer precursor	Virulent	1.0734
1685	CDW1_01734	DNA alkylation repair enzyme	Virulent	1.0293
1686	CDW1_01735	UvrABC system protein A	Non-Virulent	-1.029
1687	CDW1_01736	Holliday junction ATP-dependent DNA helicase RuvA	Non-Virulent	-1.026
1688	CDW1_01737	Hypothetical protein	Virulent	1.0143
1689	CDW1_01738	L-serine dehydratase 1	Non-Virulent	-1.046
1690	CDW1_01739	Hypothetical protein	Non-Virulent	-0.153
1691	CDW1_01740	Magnesium and cobalt efflux protein CorC	Virulent	0.9360
1692	CDW1_01741	Cell division protein SepF	Virulent	1.0140
1693	CDW1_01742	Hypothetical protein	Virulent	1.1128
1694	CDW1_01743	LexA repressor	Virulent	0.3659
1695	CDW1_01744	ADP-ribose pyrophosphatase	Non-Virulent	-1.024
1696	CDW1_01745	Multidrug export protein MepA	Non-Virulent	-0.600
1697	CDW1_01746	Hypothetical protein	Virulent	1.0318
1698	CDW1_01747	DNA polymerase III subunit delta	Virulent	1.0025
1699	CDW1_01748	META domain protein	Virulent	1.0133
1700	CDW1_01749	Glucose-specific phosphotransferase enzyme IIA component	Non-Virulent	-1.007
1701	CDW1_01750	Hypothetical protein	Virulent	1.0281
1702	CDW1_01751	Hypothetical protein	Virulent	1.0051
1703	CDW1_01752	Hypothetical protein	Virulent	1.0557
1704	CDW1_01753	Ferrous iron transport protein B	Non-Virulent	-0.065
1705	CDW1_01754	ferrous iron transport protein A	Virulent	0.9798
1706	CDW1_01755	Hypothetical protein	Virulent	1.0161
1707	CDW1_01756	Hypothetical protein	Virulent	1.1645
1708	CDW1_01757	Hypothetical protein	Virulent	1.0792
1709	CDW1_01758	Hypothetical protein	Virulent	1.0222
1710	CDW1_01759	Hypothetical protein	Virulent	1.1039
1711	CDW1_01760	Arginine transport ATP-binding protein ArtM	Virulent	1.0025
1712	CDW1_01761	Nuclease SbcCD subunit D	Virulent	0.9947
1713	CDW1_01762	ATP-dependent DNA helicase PcrA	Virulent	0.8297
1714	CDW1_01763	Penicillin-binding protein 1F	Non-Virulent	-1.042
1715	CDW1_01764	Putative dual-specificity RNA methyltransferase RlmN	Virulent	0.2291
1716	CDW1_01765	Alanine--tRNA ligase	Virulent	0.5541
1717	CDW1_01766	Biotin synthase	Non-Virulent	-0.982
1718	CDW1_01767	ATP-dependent dethiobiotin synthetase BioD	Virulent	0.9514
1719	CDW1_01768	Adenosylmethionine-8-amino-7-oxononanoate aminotransferase	Non-Virulent	-1.038
1720	CDW1_01769	DNA polymerase III subunit beta	Virulent	0.2780
1721	CDW1_01770	Spermidine/putrescine-binding periplasmic protein precursor	Non-Virulent	-1.007
1722	CDW1_01771	Putative ribosomal N-acetyltransferase YdaF	Virulent	0.6185
1723	CDW1_01772	Putative TrmH family tRNA/rRNA methyltransferase	Virulent	1.0180
1724	CDW1_01773	Homoserine kinase	Virulent	0.9668
1725	CDW1_01774	Major cardiolipin synthase ClsA	Virulent	0.6435
1726	CDW1_01775	Putative cardiolipin synthase YwiE	Virulent	1.0561
1727	CDW1_01776	Hypothetical protein	Virulent	0.9750
1728	CDW1_01777	Hypothetical protein	Virulent	1.0369
1729	CDW1_01778	Region found in RelA / SpoT proteins	Virulent	1.0915
1730	CDW1_01779	KipI antagonist	Virulent	0.1698
1731	CDW1_01780	Kinase A inhibitor	Non-Virulent	-1.194
1732	CDW1_01781	manganese transport protein MntH	Non-Virulent	-1.093
1733	CDW1_01782	LamB/YcsF family protein	Non-Virulent	-1.034
1734	CDW1_01783	Lincosamide resistance protein	Non-Virulent	-0.158
1735	CDW1_01784	ISXO2-like transposase domain protein	Non-Virulent	-0.189
1736	CDW1_01786	Hypothetical protein	Virulent	0.1779
1737	CDW1_01787	Chlorophenol reductase precursor	Non-Virulent	-0.993
1738	CDW1_01788	Chlorophenol reductase precursor	Virulent	0.5735
1739	CDW1_01789	Galactoside transport system permease protein MglC	Non-Virulent	-1.067
1740	CDW1_01790	Galactose/methyl galactoside import ATP-binding protein MglA	Virulent	0.8213
1741	CDW1_01791	D-galactose-binding periplasmic protein precursor	Non-Virulent	-0.997
1742	CDW1_01792	Glucokinase	Virulent	1.0099
1743	CDW1_01793	Sodium/glutamate symport carrier protein	Non-Virulent	-1.075
1744	CDW1_01794	preprotein translocase subunit SecG	Virulent	0.1740
1745	CDW1_01795	Aminopeptidase	Virulent	1.1123
1746	CDW1_01796	Hypothetical protein	Virulent	0.0508
1747	CDW1_01797	Hypothetical protein	Virulent	1.0849

## Sheet: Virulence genes Pfam
	Potential virulence factors in F. gastrosuis using Pfam - A total of 51 proteins
Sequence number	Locus Tag F. gastrosuis	Hmm accession number	Pfam family	Description
1	CDW1_01203	PF03631	Virulence factor BrkB	Essential for resistance to complement-dependent killing by serum
2	CDW1_00275; CDW1_00968; CDW1_01063	PF05016	ParE toxin of type II toxin-antitoxin system, parDE	Toxic towards DNA gyrase, but is neutralised by the antitoxin ParD
3	CDW1_00161; CDW1_01253	PF15738	Bacterial toxin of type II toxin-antitoxin system, YafQ	A set of two or more closely linked genes that together encode both a protein 'poison' and a corresponding 'antidote'. Are associated with pathogenic bacteria, having been found on plasmids conferring antibiotic resistance and virulence
4	CDW1_01065	PF06769	YoeB-like toxin of bacterial type II toxin-antitoxin system	A set of two or more closely linked genes that together encode both a protein 'poison' and a corresponding 'antidote'. Are associated with pathogenic bacteria, having been found on plasmids conferring antibiotic resistance and virulence
5	CDW1_01066	PF02604	Antitoxin Phd_YefM, type II toxin-antitoxin system	A set of two or more closely linked genes that together encode both a protein 'poison' and a corresponding 'antidote'. Are associated with pathogenic bacteria, having been found on plasmids conferring antibiotic resistance and virulence
6	CDW1_00656	PF03116	NQR2, RnfD, RnfE family	This family of bacterial proteins includes a sodium-translocating NADH-ubiquinone oxidoreductase (i.e. a respiration linked sodium pump). In Vibrio cholerae, it negatively regulates the expression of virulence factors through inhibiting (by an unknown mechanism) the transcription of the transcriptional activator ToxT. The family also includes proteins involved in nitrogen fixation, RnfD and RnfE
7	CDW1_01748	PF03724	META domain	Small domain family found in proteins of of unknown function. Some are secreted (e.g. O25998) and implicated in motility in bacteria. Also occurs in Leishmania spp. as an essential gene. Over-expression in L.amazonensis increases virulence
8	CDW1_00039; CDW1_01272	PF04321	RmlD substrate binding domain	L-rhamnose is a saccharide required for the virulence of some bacteria
9	CDW1_00765	PF06580	Histidine kinase	Two-component signal transduction systems enable bacteria to sense, respond, and adapt to a wide range of environments, stressors, and growth conditions
10	CDW1_01098; CDW1_01101	PF03180	NLPA lipoprotein	This family of bacterial lipoproteins contains several antigenic members, that may be involved in bacterial virulence
11	CDW1_00409	PF00082	Subtilase family	Family of subtilisin-like serine proteases
12	CDW1_00784	PF09827	CRISPR associated protein Cas2	A prokaryotic immune system. The sequences contain snippets of DNA from viruses that have attacked the bacterium. These snippets are used by the bacterium to detect and destroy DNA from further attacks by similar viruses.
13	CDW1_00508	PF00263	Bacterial type II and III secretion system protein	Extracellular secretion of proteins is regarded as a major virulence mechanism in bacterial infection
14	CDW1_01309; CDW1_01311	PF00006	ATP synthase alpha/beta family, nucleotide-binding domain	ATPases (or ATP synthases) are membrane-bound enzyme complexes/ion transporters that combine ATP synthesis and/or hydrolysis with the transport of protons across a membrane. ATPases can harness the energy from a proton gradient, using the flux of ions across the membrane via the ATPase proton channel to drive the synthesis of ATP.
15	CDW1_00764; CDW1_00804; CDW1_00821; CDW1_00940; CDW1_00941; CDW1_01077; CDW1_00324	PF00072	Response regulator receiver domain	Two-component signal transduction systems enable bacteria to sense, respond, and adapt to a wide range of environments, stressors, and growth conditions
16	CDW1_00143	PF00440	Bacterial regulatory proteins, tetR family	These proteins are involved in the transcriptional control of multidrug efflux pumps, pathways for the biosynthesis of antibiotics, response to osmotic stress and toxic chemicals, control of catabolic pathways, differentiation processes, and pathogenicity.
17	CDW1_00981; CDW1_01049; CDW1_01506; CDW1_01626; CDW1_01391	PF00589	Phage integrase family
18	CDW1_01559	PF00593	TonB dependent receptor	Outer membrane receptors are a family of beta barrel proteins named for their localization in the outer membrane of gram-negative bacteria. TonB complexes sense signals from the outside of bacterial cells and transmit them into the cytoplasm, leading to transcriptional activation of target genes. TonB-dependent receptors in gram-negative bacteria are associated with the uptake and transport of la…
19	CDW1_00897	PF00773	RNB domain	Exoribonucleases have been implicated in virulence in an increasing number of pathogens such as Salmonella enterica, Helicobacter pylori, Shigella flexneri, and Aeromonas hydrophila
20	CDW1_00970; CDW1_00971; CDW1_01477	PF01381	Helix-turn-helix	Involved in the expression of virulence associated genes
21	CDW1_01163; CDW1_01329; CDW1_01533; CDW1_01720; CDW1_01745; CDW1_00136; CDW1_00265; CDW1_00511; CDW1_00557	PF01554	MatE	Family of proteins which function as drug/sodium or proton antiporters
22	CDW1_00226; CDW1_00496	PF01618	MotA/TolQ/ExbB proton channel family	This family groups together integral membrane proteins that appear to be involved translocation of proteins across a membrane. These proteins are probably proton channels. MotA is an essential component of the flageller motor that uses a proton gradient to generate rotational motion in the flageller [1]. ExbB is part of the TonB-dependent transduction complex. The TonB complex uses the proton gra…
23	CDW1_01258; CDW1_01268	PF02719	Polysaccharide biosynthesis protein	This is a family of diverse bacterial polysaccharide biosynthesis proteins including the CapD protein
24	CDW1_00325; CDW1_00754; CDW1_00805; CDW1_00820; CDW1_01076; CDW1_01546	PF02518	Histidine kinase-, DNA gyrase B-, and HSP90-like ATPase	This family represents the structurally related ATPase domains of histidine kinase, DNA gyrase B and HSP90
25	CDW1_00979; CDW1_01051	PF03288	Poxvirus D5 protein-like
26	CDW1_00822	PF03413	Peptidase propeptide and YPEB domain	This region is likely to have an protease inhibitory function
27	CDW1_00266; CDW1_00475; CDW1_01558	PF03797	Autotransporter beta-domain	In molecular biology, an autotransporter domain is a structural domain found in some bacterial outer membrane proteins. The domain is always located at the C-terminal end of the protein and forms a beta-barrel structure. The barrel is oriented in the membrane such that the N-terminal portion of the protein, termed the passenger domain, is presented on the cell surface. These proteins are typicall…
28	CDW1_01208	PF04977	Septum formation initiator	DivIC from B. subtilis is necessary for both vegetative and sporulation septum formation
29	CDW1_00179; CDW1_00214; CDW1_00966	PF05658	Head domain of trimeric autotransporter adhesin	In molecular biology, trimeric autotransporter adhesins (TAAs), are proteins found on the outer membrane of Gram-negative bacteria. Bacteria use TAAs in order to infect their host cells via a process called cell adhesion. TAAs also go by another name, oligomeric coiled-coil adhesins, which is shortened to OCAs. In essence, they are virulence factors, factors that make the bacteria harmful and inf…
[truncated: 23 more rows]

## Sheet: Virulence genes VFDB
Potential virulence factors in F. gastrosuis using VFDB database - A total of 162 proteins
[truncated: 163 more rows]

## Sheet: Virulence genes Literature
	Potential virulence factors in F. gastrosuis using literature - A total of 232 proteins
[truncated: 251 more rows]

[truncated: 2 more sheets: Active invader associated genes, Prosite motifs and domains]
